# Supplementary material for: (E)-1-(2,4-Dichloro­phen­yl)-3-(1,3-diphenyl-1H-pyrazol-4-yl)prop-2-en-1-one
Source: Acta Crystallogr Sect E Struct Rep Online. 2011 Oct 29;67(Pt 11):o3102–3. doi: 10.1107/S1600536811044382 (PMC3247488; doi:10.1107/S1600536811044382)
Supplement: Supplementary file 2 [file e-67-o3102-Isup2.hkl]

# 
# h,k,l, Fc-squared, Fo-squared, sigma(Fo-squared) and status flag 
# 
data_I
_shelx_title ' dch1m in P-1 (RT)' 
_shelx_refln_list_code          4 
_shelx_F_calc_maximum      141.81 
_exptl_crystal_F_000       432.00 
_reflns_d_resolution_high  0.7105 
 
loop_ 
 _symmetry_equiv_pos_as_xyz 
 'x, y, z' 
 '-x, -y, -z' 
 
_cell_length_a     9.6185 
_cell_length_b    10.6596 
_cell_length_c    11.8537 
_cell_angle_alpha  67.377 
_cell_angle_beta   75.777 
_cell_angle_gamma  69.934 
 
_shelx_F_squared_multiplier     1.000 
 
loop_ 
 _refln_index_h 
 _refln_index_k 
 _refln_index_l 
 _refln_F_squared_calc 
 _refln_F_squared_meas 
 _refln_F_squared_sigma 
 _refln_observed_status 
   1   0   0      177.22      170.28      1.56 o 
   2   0   0     3849.44     3782.03     29.11 o 
   3   0   0      123.04      105.97      1.19 o 
   4   0   0       12.28       12.08      0.49 o 
   5   0   0       35.04       45.33      1.09 o 
   6   0   0       91.08       92.08      2.70 o 
   7   0   0      154.33      151.57      3.66 o 
   8   0   0        0.03        0.00      0.54 o 
   9   0   0        4.97        3.12      0.85 o 
  10   0   0        1.34        1.97      1.08 o 
  11   0   0       27.24       23.92      4.12 o 
  12   0   0       10.22        8.48      1.52 o 
 -12   1   0        0.01        1.91      3.00 o 
 -11   1   0        4.25        3.71      1.54 o 
 -10   1   0       16.14       15.79      1.74 o 
  -9   1   0        1.00        1.41      0.89 o 
  -8   1   0      208.99      204.01      3.01 o 
  -7   1   0       58.67       61.60      1.96 o 
  -6   1   0       73.62       68.18      1.43 o 
  -5   1   0        7.20        9.83      0.55 o 
  -4   1   0      112.86      103.70      1.49 o 
  -3   1   0     2128.33     2101.44     17.48 o 
  -2   1   0     4353.49     4335.57     35.73 o 
  -1   1   0       87.88       79.67      1.82 o 
   0   1   0      567.68      558.47      4.64 o 
   1   1   0     1213.85     1173.01     10.33 o 
   2   1   0        7.93        7.36      0.37 o 
   3   1   0       12.96       15.03      0.49 o 
   4   1   0     1770.76     1746.35     13.67 o 
   5   1   0      669.93      668.03      5.97 o 
   6   1   0        3.59        5.36      0.69 o 
   7   1   0      193.05      191.64      2.65 o 
   8   1   0      242.33      247.04      3.32 o 
   9   1   0       80.13       75.47      2.24 o 
  10   1   0       30.57       34.43      1.86 o 
  11   1   0       27.13       30.73      2.19 o 
  12   1   0        0.46        1.32      1.12 o 
 -11   2   0        2.02        3.44      2.44 o 
 -10   2   0       52.17       53.36      2.71 o 
  -9   2   0        8.76        6.01      1.13 o 
  -8   2   0       80.68       80.93      2.28 o 
  -7   2   0        1.57        1.53      0.58 o 
  -6   2   0      108.31      105.15      2.13 o 
  -5   2   0      219.41      231.49      2.93 o 
  -4   2   0      114.21      115.54      1.84 o 
  -3   2   0      311.82      299.53      4.37 o 
  -2   2   0        6.87        8.92      0.63 o 
  -1   2   0      396.15      381.43      3.70 o 
   0   2   0     1476.11     1445.41     11.89 o 
   1   2   0    16134.65    15584.42    136.65 o 
   2   2   0      292.68      255.16      2.89 o 
   3   2   0       17.85       16.80      0.54 o 
   4   2   0      390.93      396.30      3.48 o 
   5   2   0       76.78       82.40      1.24 o 
   6   2   0      846.77      928.13      8.38 o 
   7   2   0       21.44       18.74      1.13 o 
   8   2   0       30.73       35.08      1.42 o 
   9   2   0      165.94      162.66      2.89 o 
  10   2   0        6.28        7.32      1.13 o 
  11   2   0       63.91       68.47      2.94 o 
  12   2   0        1.20        0.64      1.11 o 
  13   2   0        0.59       -1.32      1.59 o 
 -11   3   0        1.83        0.84      1.28 o 
 -10   3   0       31.85       32.21      2.39 o 
  -9   3   0        1.51       -0.04      0.96 o 
  -8   3   0        4.55        2.34      0.88 o 
  -7   3   0       99.02      103.21      2.27 o 
  -6   3   0       11.15       10.92      0.82 o 
  -5   3   0        1.89        1.20      0.33 o 
  -4   3   0        5.43        6.96      0.50 o 
  -3   3   0       27.65       34.73      0.82 o 
  -2   3   0       53.78       46.59      0.89 o 
  -1   3   0     2491.54     2452.11     20.73 o 
   0   3   0      194.00      204.59      2.24 o 
   1   3   0     7993.45     7873.04     64.65 o 
   2   3   0      650.98      632.27      6.51 o 
   3   3   0       78.09       88.87      2.14 o 
   4   3   0        0.13       -0.15      0.33 o 
   5   3   0       70.68       74.14      1.22 o 
   6   3   0       56.03       50.67      1.28 o 
   7   3   0       16.16       17.21      0.98 o 
   8   3   0      200.21      199.66      3.18 o 
   9   3   0       44.75       39.67      1.53 o 
  10   3   0        0.21        0.95      0.90 o 
  11   3   0        0.09       -0.87      0.87 o 
  12   3   0        1.26        3.54      1.10 o 
  13   3   0        1.23        3.58      1.96 o 
 -11   4   0        6.42        7.58      1.55 o 
 -10   4   0        7.97        7.97      1.56 o 
  -9   4   0       50.30       62.29      2.53 o 
  -8   4   0        7.07        6.76      1.08 o 
  -7   4   0       53.87       61.69      2.11 o 
  -6   4   0        7.24        7.72      0.90 o 
  -5   4   0      187.58      184.34      2.46 o 
  -4   4   0      317.42      317.41      3.80 o 
  -3   4   0      379.32      407.99      4.48 o 
  -2   4   0      277.62      239.23      2.81 o 
  -1   4   0        7.93        7.12      0.46 o 
   0   4   0       39.89       45.27      1.04 o 
   1   4   0       39.76       45.37      1.05 o 
   2   4   0       79.65       91.64      1.40 o 
   3   4   0      515.24      564.49      5.22 o 
   4   4   0       54.59       52.33      1.25 o 
   5   4   0        4.66        2.27      0.41 o 
   6   4   0      188.03      199.39      2.32 o 
   7   4   0      117.97      113.63      2.39 o 
   8   4   0       30.84       37.27      1.40 o 
   9   4   0      104.57      103.07      2.27 o 
  10   4   0       19.20       16.01      2.35 o 
  11   4   0        1.06        1.21      0.95 o 
  12   4   0       10.94        9.82      2.20 o 
  13   4   0        1.97        2.75      2.01 o 
 -10   5   0        7.51        7.42      1.54 o 
  -9   5   0       41.72       43.80      2.77 o 
  -8   5   0       10.44       12.21      1.36 o 
  -7   5   0        0.63        1.09      0.85 o 
  -6   5   0        7.79        7.30      1.04 o 
  -5   5   0       25.26       29.81      1.88 o 
  -4   5   0        1.06        3.11      0.61 o 
  -3   5   0      100.42       99.15      1.52 o 
  -2   5   0       30.67       32.09      1.00 o 
  -1   5   0      349.45      371.05      3.83 o 
   0   5   0      116.73      116.59      1.84 o 
   1   5   0      308.52      281.07      3.01 o 
   2   5   0     1737.61     1710.10     14.53 o 
   3   5   0      231.15      259.01      3.08 o 
   4   5   0      201.91      208.39      2.75 o 
   5   5   0        6.79        7.89      0.75 o 
   6   5   0      204.36      193.61      2.52 o 
   7   5   0      123.15      123.86      2.14 o 
   8   5   0       18.10       20.90      1.30 o 
   9   5   0       27.40       21.18      1.36 o 
  10   5   0        0.54        0.16      0.90 o 
  11   5   0        0.93        2.02      0.98 o 
  12   5   0        3.53        7.91      1.33 o 
  13   5   0        6.49        7.68      2.35 o 
  -9   6   0        5.58        3.00      1.40 o 
  -8   6   0       14.00       16.59      1.55 o 
  -7   6   0        9.40        6.94      1.39 o 
  -6   6   0       74.82       81.74      2.76 o 
  -5   6   0        4.19        4.46      0.98 o 
  -4   6   0        2.62        2.77      0.74 o 
  -3   6   0        0.01       -0.17      0.38 o 
  -2   6   0       12.10       13.34      0.72 o 
  -1   6   0       94.03       94.78      1.70 o 
   0   6   0      232.92      248.13      3.12 o 
   1   6   0      199.05      222.23      2.66 o 
   2   6   0      188.91      173.49      2.26 o 
   3   6   0        6.70        2.68      0.49 o 
   4   6   0       77.48       81.22      1.49 o 
   5   6   0       12.73       12.94      0.91 o 
   6   6   0      232.97      216.00      3.81 o 
   7   6   0      136.48      126.28      2.36 o 
   8   6   0      192.58      190.27      3.15 o 
   9   6   0       45.01       46.61      1.81 o 
  10   6   0       26.28       22.68      1.64 o 
  11   6   0        5.04        5.98      1.18 o 
  12   6   0        1.08        2.45      1.04 o 
  -9   7   0        0.90       -0.11      1.27 o 
  -8   7   0       18.12       23.76      2.59 o 
  -7   7   0        6.63        8.22      1.86 o 
  -6   7   0        1.53        4.30      1.04 o 
  -5   7   0        9.86       10.83      1.23 o 
  -4   7   0        0.05       -0.39      0.76 o 
  -3   7   0        0.41        0.18      0.63 o 
  -2   7   0        4.93        6.49      0.78 o 
  -1   7   0        0.15       -0.16      0.51 o 
   0   7   0        8.45        9.90      0.74 o 
   1   7   0       47.07       51.86      1.52 o 
   2   7   0        7.88       11.18      0.85 o 
   3   7   0        6.78        5.87      0.63 o 
   4   7   0        0.79        0.13      0.41 o 
   5   7   0        2.48        2.59      0.72 o 
   6   7   0        0.51        0.57      0.70 o 
   7   7   0       12.70       14.98      1.18 o 
   8   7   0      114.20      105.97      2.15 o 
   9   7   0       18.58       17.53      1.50 o 
  10   7   0       14.21       11.07      1.97 o 
  11   7   0        1.65        1.55      1.60 o 
  12   7   0        5.44        6.92      1.83 o 
  -8   8   0        1.60        3.11      1.46 o 
  -7   8   0        1.42        2.87      1.27 o 
  -6   8   0        0.81       -0.47      1.38 o 
  -5   8   0        5.59        7.49      1.61 o 
  -4   8   0        6.69        6.00      1.19 o 
  -3   8   0        3.22        5.13      1.18 o 
  -2   8   0        7.67       10.44      1.29 o 
  -1   8   0       39.86       40.09      1.56 o 
   0   8   0      214.30      214.50      3.15 o 
   1   8   0        5.15        5.57      0.75 o 
   2   8   0      123.34      126.87      2.31 o 
   3   8   0      143.05      138.08      2.44 o 
   4   8   0        9.87       10.12      0.90 o 
   5   8   0        2.08        1.84      0.76 o 
   6   8   0       29.44       23.95      2.28 o 
   7   8   0       33.69       26.01      1.51 o 
   8   8   0       37.45       38.40      1.53 o 
   9   8   0       24.76       23.95      1.56 o 
  10   8   0        1.62        2.15      2.09 o 
  11   8   0        0.03        0.84      1.00 o 
  12   8   0        0.01       -1.06      1.82 o 
  -7   9   0       19.46       25.03      2.90 o 
  -6   9   0        2.41        1.74      1.55 o 
  -5   9   0       25.10       30.24      2.20 o 
  -4   9   0        0.01        1.24      1.06 o 
  -3   9   0       10.04        9.87      1.42 o 
  -2   9   0        4.08        5.20      1.45 o 
  -1   9   0        0.38       -0.05      0.68 o 
   0   9   0        0.70        1.13      0.66 o 
   1   9   0       32.80       29.14      1.34 o 
   2   9   0       40.85       41.52      1.53 o 
   3   9   0        0.93        0.57      0.68 o 
   4   9   0       22.46       22.21      1.43 o 
   5   9   0       12.61       12.80      1.18 o 
   6   9   0       15.62       13.28      1.53 o 
   7   9   0        4.13        1.67      0.99 o 
   8   9   0        4.58        4.22      1.10 o 
   9   9   0        0.00       -0.04      0.78 o 
  10   9   0       13.09       15.20      4.08 o 
  11   9   0        0.55        2.63      1.64 o 
  -6  10   0        1.29       -0.28      1.97 o 
  -5  10   0        0.39       -0.50      1.73 o 
  -4  10   0       32.91       35.96      2.44 o 
  -3  10   0        0.82        0.07      1.03 o 
  -2  10   0       29.44       28.50      1.81 o 
  -1  10   0        0.95        1.01      0.77 o 
   0  10   0        9.51        8.20      0.96 o 
   1  10   0       10.82       10.65      1.00 o 
   2  10   0        6.92       10.77      1.22 o 
   3  10   0        9.25       11.09      1.04 o 
   4  10   0      104.84       93.99      2.21 o 
   5  10   0       12.15        7.74      1.09 o 
   6  10   0        1.95        1.97      1.30 o 
   7  10   0        0.12       -0.57      0.93 o 
   8  10   0        2.09        1.35      1.02 o 
   9  10   0        0.22        0.33      0.84 o 
  10  10   0        0.56        1.40      1.06 o 
  11  10   0        3.84        5.27      3.18 o 
  -4  11   0        3.39        3.63      1.45 o 
  -3  11   0       10.55        8.94      1.35 o 
  -2  11   0        3.75        1.00      1.31 o 
  -1  11   0       27.48       34.61      2.90 o 
   0  11   0        5.63        6.08      1.05 o 
   1  11   0        6.07        6.38      1.07 o 
   2  11   0        2.20        3.02      0.87 o 
   3  11   0        7.92        8.24      1.04 o 
   4  11   0       12.31       11.94      1.26 o 
   5  11   0        2.38        0.40      1.03 o 
   6  11   0        0.33       -0.95      0.95 o 
   7  11   0        1.78        0.16      1.07 o 
   8  11   0        1.29        0.94      1.50 o 
   9  11   0        1.74        0.91      0.89 o 
  10  11   0        4.38        4.20      1.86 o 
  -3  12   0        2.57        5.55      1.41 o 
  -2  12   0        4.56        4.01      1.46 o 
  -1  12   0       11.30        8.52      1.90 o 
   0  12   0        0.07       -0.86      0.86 o 
   1  12   0        1.23        0.64      0.93 o 
   2  12   0        0.23       -1.02      1.02 o 
   3  12   0        5.24        4.12      1.44 o 
   4  12   0        0.80       -0.47      0.90 o 
   5  12   0        3.71        2.02      1.22 o 
   6  12   0        0.05       -0.90      1.12 o 
   7  12   0        2.14        1.52      1.24 o 
   8  12   0        0.02        0.58      1.20 o 
   9  12   0        0.20       -1.10      1.10 o 
   0  13   0        0.37       -1.35      1.35 o 
   1  13   0        0.05       -0.41      1.12 o 
   2  13   0        0.87        0.52      1.17 o 
   3  13   0        0.21       -0.82      1.05 o 
   4  13   0        7.35        5.89      1.48 o 
   5  13   0        3.22        0.69      1.28 o 
   6  13   0        0.57       -0.07      1.22 o 
   7  13   0        0.79        0.40      1.26 o 
  -6 -13   1        0.31       -0.34      1.24 o 
  -5 -13   1        0.02        0.54      1.25 o 
  -4 -13   1        1.44       -0.78      1.46 o 
  -3 -13   1        0.01       -1.15      1.15 o 
  -2 -13   1        2.83        2.06      1.24 o 
  -1 -13   1        2.79        1.66      1.32 o 
  -8 -12   1        2.81        0.61      1.20 o 
  -7 -12   1        0.59       -1.05      1.13 o 
  -6 -12   1        0.35       -0.36      1.13 o 
  -5 -12   1        0.49        0.17      1.15 o 
  -4 -12   1        0.95        0.42      0.97 o 
  -3 -12   1        6.10        4.47      1.12 o 
  -2 -12   1        0.13       -0.10      0.94 o 
  -1 -12   1        0.61       -0.44      1.06 o 
   0 -12   1        0.09        1.79      1.15 o 
   1 -12   1        3.20        0.81      1.70 o 
   2 -12   1        1.55       -1.04      3.11 o 
  -9 -11   1        0.18        0.44      1.10 o 
  -8 -11   1        5.06        5.45      1.34 o 
  -7 -11   1        0.68        1.59      1.14 o 
  -6 -11   1        0.36       -0.82      1.00 o 
  -5 -11   1        1.81        1.17      0.88 o 
  -4 -11   1        3.85        3.32      1.02 o 
  -3 -11   1        7.63        8.19      1.16 o 
  -2 -11   1        4.05        3.77      1.02 o 
  -1 -11   1       10.43       11.92      1.27 o 
   0 -11   1        5.32        2.39      1.15 o 
   1 -11   1        0.98        0.62      1.06 o 
   2 -11   1        0.20       -0.52      1.18 o 
   3 -11   1        1.13        1.75      1.39 o 
   4 -11   1        3.70        5.05      1.56 o 
 -10 -10   1        3.56        7.36      1.59 o 
  -9 -10   1        0.03       -0.23      1.01 o 
  -8 -10   1        0.25       -0.77      0.98 o 
  -7 -10   1        4.15        2.97      0.89 o 
  -6 -10   1        2.37        1.91      1.08 o 
  -5 -10   1       20.68       16.76      1.35 o 
  -4 -10   1       10.12       12.27      1.22 o 
  -3 -10   1       80.87       86.37      4.35 o 
  -2 -10   1       51.56       54.27      1.99 o 
  -1 -10   1       27.29       27.32      1.59 o 
   0 -10   1       35.21       32.47      1.71 o 
   1 -10   1        0.55        0.25      0.97 o 
   2 -10   1        0.72        0.33      0.88 o 
   3 -10   1        8.49       10.59      1.46 o 
   4 -10   1        1.54        0.02      1.14 o 
   5 -10   1        2.09        2.01      1.38 o 
 -11  -9   1        0.01        1.16      1.49 o 
 -10  -9   1        1.38        0.56      1.48 o 
  -9  -9   1        1.36        2.42      1.11 o 
  -8  -9   1       10.11       10.08      1.04 o 
  -7  -9   1       13.11       17.76      1.23 o 
  -6  -9   1       16.68       17.42      1.55 o 
  -5  -9   1        8.07        7.47      0.99 o 
  -4  -9   1       40.77       42.57      1.79 o 
  -3  -9   1        0.01       -0.02      0.74 o 
  -2  -9   1       25.51       26.85      1.33 o 
  -1  -9   1       24.53       26.54      1.32 o 
   0  -9   1        0.00        0.62      0.66 o 
   1  -9   1        2.98        1.45      0.69 o 
   2  -9   1        9.38        9.61      1.10 o 
   3  -9   1       12.16       16.13      1.68 o 
   4  -9   1        0.01        0.33      1.06 o 
   5  -9   1        1.79        0.67      1.20 o 
   6  -9   1        2.97        2.34      1.52 o 
   7  -9   1        2.70        4.12      1.75 o 
 -12  -8   1        0.01       -1.46      2.06 o 
 -11  -8   1       10.61        8.83      3.74 o 
 -10  -8   1        5.97        7.74      4.06 o 
  -9  -8   1        6.91        8.62      0.96 o 
  -8  -8   1        0.45       -0.38      0.68 o 
  -7  -8   1       11.09       12.95      1.08 o 
  -6  -8   1        9.86        9.51      1.97 o 
  -5  -8   1       25.55       24.56      1.26 o 
  -4  -8   1        3.93        3.28      0.76 o 
  -3  -8   1       65.17       68.21      1.77 o 
  -2  -8   1        8.79       12.78      0.98 o 
  -1  -8   1       69.28       73.83      2.25 o 
   0  -8   1       48.61       47.86      1.55 o 
   1  -8   1        1.82        2.34      0.72 o 
   2  -8   1        8.34        8.50      0.94 o 
   3  -8   1        1.43        0.68      0.75 o 
   4  -8   1       42.09       43.52      2.10 o 
   5  -8   1        0.32        0.90      0.94 o 
   6  -8   1       10.42       10.67      1.42 o 
   7  -8   1        7.72        9.52      1.58 o 
   8  -8   1        1.73        4.49      2.47 o 
 -12  -7   1        0.08        0.69      1.72 o 
 -11  -7   1        2.21        2.23      1.48 o 
 -10  -7   1        1.48       -0.57      1.22 o 
  -9  -7   1        0.54        0.74      0.72 o 
  -8  -7   1        1.78        4.62      0.75 o 
  -7  -7   1      160.32      159.56      2.89 o 
  -6  -7   1       27.66       31.43      1.53 o 
  -5  -7   1       22.39       25.68      1.21 o 
  -4  -7   1       66.32       72.03      1.82 o 
  -3  -7   1       84.90       84.81      2.22 o 
  -2  -7   1      205.02      226.71      3.34 o 
  -1  -7   1       39.91       41.46      1.42 o 
   0  -7   1        9.62        6.89      0.77 o 
   1  -7   1       15.39       15.25      0.99 o 
   2  -7   1       34.79       35.49      1.37 o 
   3  -7   1       77.73       77.20      1.78 o 
   4  -7   1        6.55        6.55      0.95 o 
   5  -7   1       19.71       21.16      1.61 o 
   6  -7   1       15.42       16.04      2.30 o 
   7  -7   1        1.94        3.72      1.15 o 
   8  -7   1       13.48       17.22      1.96 o 
 -12  -6   1       11.31       16.35      2.23 o 
 -11  -6   1        6.20        7.40      2.22 o 
 -10  -6   1        0.84        1.56      1.06 o 
  -9  -6   1       29.67       32.40      1.59 o 
  -8  -6   1      114.52      119.58      2.39 o 
  -7  -6   1       64.23       61.44      1.71 o 
  -6  -6   1       31.61       33.90      1.28 o 
  -5  -6   1        2.36        1.63      0.47 o 
  -4  -6   1      113.37      115.51      2.02 o 
  -3  -6   1       21.56       20.74      0.93 o 
  -2  -6   1      273.95      287.58      3.25 o 
  -1  -6   1      315.63      327.08      3.78 o 
   0  -6   1       79.38       73.70      1.57 o 
   1  -6   1      103.45      105.59      1.78 o 
   2  -6   1        0.03        0.98      0.45 o 
   3  -6   1        0.86        0.09      0.50 o 
   4  -6   1       67.87       72.83      1.60 o 
   5  -6   1        1.21        2.89      0.90 o 
   6  -6   1       34.30       39.19      2.04 o 
   7  -6   1        3.50        3.33      1.16 o 
   8  -6   1       13.99       15.93      1.74 o 
   9  -6   1        2.57        4.81      1.41 o 
 -12  -5   1        0.06       -0.80      4.05 o 
 -11  -5   1        2.54        2.97      1.44 o 
 -10  -5   1        0.01        0.58      0.75 o 
  -9  -5   1       24.58       22.40      1.31 o 
  -8  -5   1       67.48       70.99      2.39 o 
  -7  -5   1        4.09        4.64      0.73 o 
  -6  -5   1       23.93       25.27      1.06 o 
  -5  -5   1      230.54      229.16      3.77 o 
  -4  -5   1       76.41       74.46      1.49 o 
  -3  -5   1        4.22        2.39      0.43 o 
  -2  -5   1     1400.74     1464.45     12.60 o 
  -1  -5   1      993.02     1024.10      9.61 o 
   0  -5   1        0.40        0.80      0.34 o 
   1  -5   1      150.31      152.33      1.92 o 
   2  -5   1      168.01      168.20      2.09 o 
   3  -5   1       23.55       25.49      0.97 o 
   4  -5   1      135.53      120.74      1.97 o 
   5  -5   1      170.52      177.24      2.82 o 
   6  -5   1       18.88       17.32      2.29 o 
   7  -5   1        4.94        4.60      1.08 o 
   8  -5   1        0.90        0.34      1.07 o 
   9  -5   1        0.33       -0.32      1.05 o 
  10  -5   1        5.55        4.98      3.14 o 
 -12  -4   1        2.95        4.12      1.51 o 
 -11  -4   1        0.60        1.98      0.87 o 
 -10  -4   1        2.12        2.31      0.77 o 
  -9  -4   1        0.19       -0.64      0.64 o 
  -8  -4   1      219.94      218.82      3.65 o 
  -7  -4   1        5.02        3.63      0.62 o 
  -6  -4   1        0.48        0.58      0.45 o 
  -5  -4   1      136.18      126.75      1.60 o 
  -4  -4   1       80.29       89.23      1.41 o 
  -3  -4   1      114.57      129.17      1.81 o 
  -2  -4   1      134.14      145.55      1.91 o 
  -1  -4   1        6.87        4.98      0.40 o 
   0  -4   1      950.19      911.30      7.12 o 
   1  -4   1      170.71      157.72      1.85 o 
   2  -4   1      210.01      194.17      2.24 o 
   3  -4   1        7.34        5.03      0.56 o 
   4  -4   1       22.55       22.50      0.91 o 
   5  -4   1       48.42       51.84      1.29 o 
   6  -4   1       32.82       31.97      1.47 o 
   7  -4   1       61.90       64.09      2.18 o 
   8  -4   1        1.83        3.04      0.99 o 
   9  -4   1       79.96       87.70      5.47 o 
  10  -4   1       19.01       22.48      3.12 o 
  11  -4   1        0.70        1.07      1.33 o 
 -12  -3   1        2.19        1.09      1.64 o 
 -11  -3   1        8.12        9.67      1.98 o 
 -10  -3   1        2.47        1.92      0.74 o 
  -9  -3   1        9.55       10.34      0.92 o 
  -8  -3   1      135.18      139.14      2.51 o 
  -7  -3   1        1.20        0.45      0.50 o 
  -6  -3   1        6.97        7.45      0.53 o 
  -5  -3   1      370.38      390.77      3.79 o 
  -4  -3   1       19.46       23.40      0.85 o 
  -3  -3   1       42.80       38.82      1.13 o 
  -2  -3   1      424.76      428.75      4.25 o 
  -1  -3   1      875.71      844.71      8.40 o 
   0  -3   1       61.56       59.54      0.96 o 
   1  -3   1      578.37      540.05      4.89 o 
   2  -3   1      127.27      113.96      1.79 o 
   3  -3   1       73.22       67.31      1.29 o 
   4  -3   1       22.66       23.30      1.01 o 
   5  -3   1       22.02       27.87      0.99 o 
   6  -3   1      146.70      156.47      2.30 o 
   7  -3   1       78.78       87.13      2.14 o 
   8  -3   1       39.75       38.95      1.95 o 
   9  -3   1       49.48       53.42      4.01 o 
  10  -3   1        6.62        5.97      1.37 o 
  11  -3   1        7.88        8.53      1.64 o 
 -12  -2   1        7.21        6.82      2.17 o 
 -11  -2   1        1.66        4.35      1.09 o 
 -10  -2   1        0.13        1.99      0.73 o 
  -9  -2   1       13.49       11.79      0.98 o 
  -8  -2   1       37.94       40.19      1.44 o 
  -7  -2   1       20.10       20.73      1.28 o 
  -6  -2   1        0.96        2.22      0.39 o 
  -5  -2   1        3.74        8.34      0.44 o 
  -4  -2   1      449.96      411.00      3.80 o 
  -3  -2   1        1.64        0.34      0.27 o 
  -2  -2   1      513.75      480.50      4.66 o 
  -1  -2   1     1285.48     1272.72     12.38 o 
   0  -2   1     3971.09     3999.81     30.91 o 
   1  -2   1      300.11      305.37      2.92 o 
   2  -2   1       15.50       14.05      0.55 o 
   3  -2   1       16.14       14.65      1.07 o 
   4  -2   1        6.99        8.14      0.52 o 
   5  -2   1       70.92       55.97      1.20 o 
   6  -2   1      385.48      388.92      4.17 o 
   7  -2   1       80.51       77.41      1.77 o 
   8  -2   1        3.12        4.70      0.90 o 
   9  -2   1        0.18        1.13      0.93 o 
  10  -2   1       19.07       20.16      1.76 o 
  11  -2   1        9.03        6.82      1.54 o 
 -12  -1   1       28.03       34.11      3.70 o 
 -11  -1   1        0.26        1.17      0.98 o 
 -10  -1   1        1.28        0.87      0.89 o 
  -9  -1   1       10.23       12.03      0.95 o 
  -8  -1   1        0.16        0.10      0.73 o 
  -7  -1   1      531.40      535.97      5.74 o 
  -6  -1   1       39.42       46.51      0.99 o 
  -5  -1   1       26.80       18.11      0.62 o 
  -4  -1   1      583.09      563.83      5.01 o 
  -3  -1   1       60.28       77.90      1.10 o 
  -2  -1   1        5.97        6.84      0.44 o 
  -1  -1   1     6150.21     5840.14     66.02 o 
   0  -1   1     2688.07     2468.33     62.07 o 
   1  -1   1     4667.58     4753.06     42.76 o 
   2  -1   1     1880.76     1879.54     15.61 o 
   3  -1   1      629.97      618.22      5.92 o 
   4  -1   1       10.37        6.85      0.53 o 
   5  -1   1      701.87      723.11      6.65 o 
   6  -1   1       29.25       27.03      0.94 o 
   7  -1   1       26.03       30.78      1.09 o 
   8  -1   1       17.65       19.04      1.22 o 
   9  -1   1        0.26        0.81      0.78 o 
  10  -1   1      155.12      158.26      9.57 o 
  11  -1   1        0.63       -0.42      1.14 o 
  12  -1   1        8.00        9.20      1.67 o 
 -12   0   1        0.12       -0.38      1.67 o 
 -11   0   1        0.54        2.19      1.02 o 
 -10   0   1        6.91        8.14      1.26 o 
  -9   0   1       27.99       33.59      1.38 o 
  -8   0   1        3.67        3.92      0.70 o 
  -7   0   1      475.28      483.37      5.32 o 
  -6   0   1      260.96      253.81      2.80 o 
  -5   0   1      854.44      876.42      7.75 o 
  -4   0   1      528.66      555.83      5.01 o 
  -3   0   1        7.60        6.63      0.45 o 
  -2   0   1      105.32       99.98      1.08 o 
  -1   0   1      179.67      166.22      2.87 o 
   0   0   1       55.88       65.33      1.68 o 
   1   0   1     1542.24     1447.40     63.35 o 
   2   0   1       89.70       77.70      0.94 o 
   3   0   1      248.96      229.02      2.15 o 
   4   0   1      591.24      635.97      5.68 o 
   5   0   1       29.75       21.74      0.71 o 
   6   0   1       24.40       23.81      0.84 o 
   7   0   1      695.43      706.02      6.73 o 
   8   0   1        1.33        3.10      0.66 o 
   9   0   1       11.37       12.25      1.18 o 
  10   0   1       32.89       37.76      2.04 o 
  11   0   1        2.83        2.28      1.30 o 
  12   0   1        6.14        8.88      2.57 o 
 -12   1   1        3.78        5.63      2.11 o 
 -11   1   1       26.04       29.59      4.46 o 
 -10   1   1       47.71       46.37      2.31 o 
  -9   1   1        0.14        0.14      0.70 o 
  -8   1   1      175.47      163.87      2.58 o 
  -7   1   1        8.53        9.48      0.76 o 
  -6   1   1      127.80      126.49      1.99 o 
  -5   1   1      104.43      113.65      1.53 o 
  -4   1   1      226.63      221.22      2.49 o 
  -3   1   1      863.04      882.63     10.03 o 
  -2   1   1     1435.37     1455.99     13.11 o 
  -1   1   1     3014.79     2937.61     31.62 o 
   0   1   1      523.68      525.67     12.91 o 
   1   1   1       11.40       10.58      0.47 o 
   2   1   1       22.33       14.84      0.44 o 
   3   1   1      778.01      839.07      7.24 o 
   4   1   1     1464.48     1486.43     11.72 o 
   5   1   1        7.60        5.48      0.46 o 
   6   1   1     1031.80     1054.03      8.73 o 
   7   1   1       80.22       75.57      1.34 o 
   8   1   1        3.11        2.76      0.66 o 
   9   1   1        8.13        9.63      1.09 o 
  10   1   1       39.62       44.65      2.16 o 
  11   1   1       42.48       47.12      3.12 o 
  12   1   1        4.10        4.12      1.33 o 
 -11   2   1       12.22       13.44      1.59 o 
 -10   2   1        1.18        1.43      1.03 o 
  -9   2   1       52.09       52.30      2.09 o 
  -8   2   1        0.27        0.52      0.61 o 
  -7   2   1        0.12        0.23      0.52 o 
  -6   2   1      645.68      637.68      6.65 o 
  -5   2   1        9.32        6.70      0.58 o 
  -4   2   1     1666.00     1652.37     15.21 o 
  -3   2   1      195.64      173.25      2.23 o 
  -2   2   1      903.78      908.62      8.48 o 
  -1   2   1      204.17      192.15      1.97 o 
   0   2   1      591.87      604.84      6.16 o 
   1   2   1      283.80      302.13      2.96 o 
   2   2   1     1311.49     1279.84     17.53 o 
   3   2   1     1913.16     1936.57     16.09 o 
   4   2   1      665.71      612.65      5.94 o 
   5   2   1      197.55      205.89      2.51 o 
   6   2   1        9.66        9.35      0.81 o 
   7   2   1       32.22       30.22      0.93 o 
   8   2   1      184.33      175.22      2.41 o 
   9   2   1        0.44       -0.11      0.81 o 
  10   2   1       10.80        9.35      1.34 o 
  11   2   1       12.81       17.19      1.57 o 
  12   2   1        0.01       -0.04      1.12 o 
  13   2   1        2.13        3.74      1.70 o 
 -11   3   1        1.41        2.15      1.76 o 
 -10   3   1        2.33        2.95      1.84 o 
  -9   3   1       63.22       66.23      2.17 o 
  -8   3   1       63.37       62.77      1.85 o 
  -7   3   1       17.06       19.01      1.15 o 
  -6   3   1      855.40      849.93      8.62 o 
  -5   3   1      464.21      464.64      5.07 o 
  -4   3   1      604.01      615.72      6.28 o 
  -3   3   1      380.57      396.44      4.18 o 
  -2   3   1        2.74        5.37      0.49 o 
  -1   3   1       27.08       29.02      0.64 o 
   0   3   1        8.73       10.99      0.45 o 
   1   3   1     5890.05     5833.57     56.28 o 
   2   3   1     1497.49     1545.69     15.99 o 
   3   3   1       51.09       38.92      0.94 o 
   4   3   1      754.06      759.77      6.78 o 
   5   3   1      275.86      296.32      3.67 o 
   6   3   1      530.60      537.98      6.13 o 
   7   3   1      326.79      350.01      3.73 o 
   8   3   1      110.54      121.29      1.94 o 
   9   3   1        3.09        1.97      0.91 o 
  10   3   1        0.59       -0.27      0.91 o 
  11   3   1        5.16        6.57      1.20 o 
  12   3   1        8.62        7.05      1.29 o 
  13   3   1        0.58        1.31      1.27 o 
 -10   4   1       26.29       28.73      2.17 o 
  -9   4   1        2.44        3.32      1.08 o 
  -8   4   1      122.18      127.32      4.73 o 
  -7   4   1       72.04       81.23      2.05 o 
  -6   4   1        0.02       -0.57      0.57 o 
  -5   4   1        9.92        8.23      1.01 o 
  -4   4   1       20.89       21.82      0.88 o 
  -3   4   1       20.86       21.97      0.74 o 
  -2   4   1      385.10      380.14      3.46 o 
  -1   4   1      277.15      285.50      3.27 o 
   0   4   1      216.29      195.89      3.56 o 
   1   4   1     1354.66     1338.62     12.16 o 
   2   4   1      933.07      922.27      9.37 o 
   3   4   1      204.44      210.45      3.12 o 
   4   4   1       29.67       32.23      1.66 o 
   5   4   1      376.17      382.61      3.93 o 
   6   4   1       18.24       18.68      0.78 o 
   7   4   1        0.04       -0.19      0.39 o 
   8   4   1        0.22       -0.56      0.56 o 
   9   4   1        3.86        5.57      1.07 o 
  10   4   1        5.88        6.05      1.16 o 
  11   4   1        0.88        0.85      0.95 o 
  12   4   1       10.66       14.95      1.60 o 
  13   4   1        0.20        1.92      1.13 o 
 -10   5   1        7.53       11.85      1.62 o 
  -9   5   1        0.43        0.27      1.07 o 
  -8   5   1       10.85       11.16      1.97 o 
  -7   5   1       10.70        9.17      1.11 o 
  -6   5   1       22.42       22.24      1.26 o 
  -5   5   1      525.82      519.62      6.45 o 
  -4   5   1       23.30       29.75      1.55 o 
  -3   5   1      535.56      538.41      5.75 o 
  -2   5   1      259.92      257.94      3.02 o 
  -1   5   1        3.61        6.19      0.84 o 
   0   5   1      125.08      131.51      1.95 o 
   1   5   1       93.18       77.40      1.74 o 
   2   5   1     1408.30     1406.29     12.05 o 
   3   5   1      689.71      737.93      7.34 o 
   4   5   1      149.18      139.41      2.08 o 
   5   5   1       33.60       31.06      1.12 o 
   6   5   1       32.75       31.63      1.13 o 
   7   5   1       39.54       39.93      1.64 o 
   8   5   1       94.55       98.82      2.11 o 
   9   5   1        4.88        3.94      1.49 o 
  10   5   1        1.20       -0.43      0.92 o 
  11   5   1        1.17        0.46      1.21 o 
  12   5   1        0.01        1.11      1.06 o 
  13   5   1        4.48        3.66      1.23 o 
  -9   6   1        1.62        0.61      1.18 o 
  -8   6   1        0.04       -0.14      0.99 o 
  -7   6   1        1.30        1.90      1.15 o 
  -6   6   1        9.35       11.59      2.39 o 
  -5   6   1      100.50       97.55      2.65 o 
  -4   6   1      115.66      119.09      2.94 o 
  -3   6   1       10.16       10.40      0.81 o 
  -2   6   1      197.12      204.08      3.02 o 
  -1   6   1      234.53      244.27      3.35 o 
   0   6   1      151.21      128.38      2.06 o 
   1   6   1       95.76      115.90      1.71 o 
   2   6   1      559.38      549.96      5.30 o 
   3   6   1     1139.20     1197.86     10.56 o 
   4   6   1       57.52       58.19      1.65 o 
   5   6   1       60.31       61.32      1.59 o 
   6   6   1        7.53        6.73      0.77 o 
   7   6   1        2.52        5.02      0.71 o 
   8   6   1        0.86        1.64      0.94 o 
   9   6   1       36.47       31.06      1.66 o 
  10   6   1        6.58        6.64      1.26 o 
  11   6   1        0.05       -0.80      0.95 o 
  12   6   1        0.13       -0.07      1.06 o 
  13   6   1        2.31        3.88      2.32 o 
  -9   7   1        5.78        4.78      1.43 o 
  -8   7   1        0.46       -0.63      1.07 o 
  -7   7   1        0.16        0.08      1.03 o 
  -6   7   1       27.31       27.32      1.91 o 
  -5   7   1       32.97       33.84      1.93 o 
  -4   7   1        9.86        7.13      1.14 o 
  -3   7   1       46.23       47.05      1.53 o 
  -2   7   1       33.27       37.00      1.23 o 
  -1   7   1       95.33       89.34      1.81 o 
   0   7   1      132.70      129.43      2.22 o 
   1   7   1        9.10       10.52      0.72 o 
   2   7   1        0.27        1.67      0.47 o 
   3   7   1       66.52       69.04      1.42 o 
   4   7   1      132.24      149.52      2.64 o 
   5   7   1        0.92        0.60      0.41 o 
   6   7   1       31.49       28.84      1.43 o 
   7   7   1        0.06       -0.09      0.58 o 
   8   7   1       11.02       11.39      1.06 o 
   9   7   1       58.47       63.79      2.44 o 
  10   7   1       18.84       20.63      1.87 o 
  11   7   1        1.73        2.64      1.10 o 
  12   7   1        7.69        5.77      1.63 o 
  -8   8   1        2.67        2.42      1.22 o 
  -7   8   1        2.91        3.47      1.28 o 
  -6   8   1        1.43        1.75      1.10 o 
  -5   8   1       59.44       50.50      2.30 o 
  -4   8   1      120.33      113.02      3.24 o 
  -3   8   1       18.70       20.91      2.34 o 
  -2   8   1       56.22       60.14      3.35 o 
  -1   8   1        7.82       11.04      0.86 o 
   0   8   1        0.49        0.23      0.54 o 
   1   8   1        1.05        1.55      0.60 o 
   2   8   1      150.92      150.50      2.28 o 
   3   8   1      267.37      263.16      3.28 o 
   4   8   1       66.18       66.89      1.74 o 
   5   8   1       65.07       60.30      2.39 o 
   6   8   1        1.11        0.64      0.71 o 
   7   8   1       98.84       96.56      2.40 o 
   8   8   1        0.18       -0.76      0.84 o 
   9   8   1        5.05        5.51      0.92 o 
  10   8   1        4.32        5.10      1.22 o 
  11   8   1        0.17       -1.03      1.03 o 
  12   8   1        0.39        0.41      1.05 o 
  -7   9   1        6.88       10.10      1.58 o 
  -6   9   1        3.42        5.98      1.52 o 
  -5   9   1        0.01       -0.47      1.50 o 
  -4   9   1        0.42       -0.18      0.99 o 
  -3   9   1        6.17        3.33      1.15 o 
  -2   9   1       47.70       50.65      3.27 o 
  -1   9   1        8.23        9.45      1.11 o 
   0   9   1       37.14       33.49      1.36 o 
   1   9   1        0.01        0.15      0.60 o 
   2   9   1       13.65       16.75      1.09 o 
   3   9   1      190.14      188.12      3.00 o 
   4   9   1      173.44      174.62      3.30 o 
   5   9   1       80.57       77.11      3.25 o 
   6   9   1       54.51       56.78      2.79 o 
   7   9   1        1.05        0.82      0.77 o 
   8   9   1        0.34        0.19      0.81 o 
   9   9   1        3.02        4.19      1.06 o 
  10   9   1        1.39        0.95      1.31 o 
  11   9   1        3.62        3.92      1.25 o 
  12   9   1        4.10        5.16      1.30 o 
  -6  10   1        0.19        0.68      2.06 o 
  -5  10   1        2.80        2.38      1.27 o 
  -4  10   1        9.94       10.77      1.53 o 
  -3  10   1        6.73        5.22      2.00 o 
  -2  10   1       20.11       22.06      1.86 o 
  -1  10   1       34.01       38.42      1.79 o 
   0  10   1       12.82       16.02      1.36 o 
   1  10   1       16.59       16.67      1.17 o 
   2  10   1       47.32       47.49      1.77 o 
   3  10   1        0.07       -0.13      0.68 o 
   4  10   1       30.91       33.27      1.73 o 
   5  10   1        2.54        0.52      0.83 o 
   6  10   1        0.03       -0.26      0.76 o 
   7  10   1        1.07        0.53      0.90 o 
   8  10   1        0.18        0.13      0.82 o 
   9  10   1       16.38       20.38      2.07 o 
  10  10   1        0.00       -0.12      1.11 o 
  11  10   1        1.56        2.26      1.24 o 
  -5  11   1        1.78        4.39      1.54 o 
  -4  11   1        1.20        2.50      1.29 o 
  -3  11   1        2.06        3.17      1.34 o 
  -2  11   1        0.53        1.49      1.05 o 
  -1  11   1       21.90       24.72      1.73 o 
   0  11   1        0.84        0.93      0.84 o 
   1  11   1        4.73        4.74      1.28 o 
   2  11   1        0.17        0.01      0.75 o 
   3  11   1        1.66        0.71      0.95 o 
   4  11   1       66.47       68.01      2.30 o 
   5  11   1        6.85        5.27      1.08 o 
   6  11   1       14.03       17.96      1.92 o 
   7  11   1        1.45       -0.07      0.86 o 
   8  11   1        0.64        1.72      1.14 o 
   9  11   1        0.04        0.86      1.35 o 
  10  11   1        1.07        1.93      1.25 o 
  11  11   1        0.01        0.88      1.19 o 
  -3  12   1        2.69        3.63      1.21 o 
  -2  12   1        0.05       -1.27      1.27 o 
  -1  12   1        0.48        0.43      1.03 o 
   0  12   1        6.31        5.36      1.38 o 
   1  12   1        0.68       -0.20      0.86 o 
   2  12   1        0.66       -0.37      0.81 o 
   3  12   1        0.35        1.28      0.79 o 
   4  12   1        3.34        3.92      1.11 o 
   5  12   1        5.63        3.03      1.08 o 
   6  12   1        0.02       -0.87      0.87 o 
   7  12   1        3.47        3.00      1.23 o 
   8  12   1        0.73        1.53      1.21 o 
   9  12   1        0.18        0.66      2.22 o 
  10  12   1        1.61        2.29      1.33 o 
  -1  13   1        0.30       -1.06      1.06 o 
   0  13   1        0.11       -0.97      0.97 o 
   1  13   1        0.22       -0.61      0.93 o 
   2  13   1        0.10        0.69      0.95 o 
   3  13   1        0.84        1.90      1.29 o 
   4  13   1        0.86        0.24      0.97 o 
   5  13   1        3.80        0.13      1.05 o 
   6  13   1        1.27        2.12      1.32 o 
   7  13   1        0.09        1.35      1.25 o 
   8  13   1        3.41        4.78      1.41 o 
   2  14   1        0.17        0.13      1.45 o 
   3  14   1        1.40        3.39      1.43 o 
   4  14   1        0.37        0.73      1.48 o 
   5  14   1        1.45        2.13      1.39 o 
  -4 -13   2        0.01       -0.01      1.52 o 
  -3 -13   2        0.31        0.51      1.13 o 
  -7 -12   2        0.83        0.15      1.21 o 
  -6 -12   2        0.09        1.24      1.26 o 
  -5 -12   2        0.00        0.94      0.99 o 
  -4 -12   2        0.11       -0.73      0.96 o 
  -3 -12   2        0.79       -0.88      1.00 o 
  -2 -12   2        4.05        6.34      1.21 o 
  -1 -12   2        0.30       -0.10      1.08 o 
   0 -12   2        1.63        1.68      1.19 o 
   1 -12   2        1.99        2.40      1.24 o 
  -9 -11   2        2.73        5.93      1.41 o 
  -8 -11   2        0.04       -0.30      1.08 o 
  -7 -11   2        3.24        3.93      1.26 o 
  -6 -11   2        0.39       -0.43      1.02 o 
  -5 -11   2        0.61       -0.86      0.86 o 
  -4 -11   2        1.24        0.16      0.97 o 
  -3 -11   2        4.05        1.79      1.00 o 
  -2 -11   2        4.83        4.63      1.07 o 
  -1 -11   2        4.81        4.37      1.08 o 
   0 -11   2        0.03        0.07      1.01 o 
   1 -11   2        0.04       -0.22      1.06 o 
   2 -11   2        4.73        6.32      1.55 o 
   3 -11   2       14.26       11.89      1.82 o 
 -10 -10   2        1.89        1.45      1.31 o 
  -9 -10   2        1.28        2.34      1.15 o 
  -8 -10   2        4.23        4.29      1.20 o 
  -7 -10   2        2.98        2.40      1.14 o 
  -6 -10   2        0.80        0.98      1.04 o 
  -5 -10   2        0.92        0.29      0.81 o 
  -4 -10   2        1.74        1.33      0.88 o 
  -3 -10   2       10.21       11.68      1.23 o 
  -2 -10   2        2.09        1.41      0.91 o 
  -1 -10   2        9.23       11.54      1.22 o 
   0 -10   2        2.31        2.25      0.91 o 
   1 -10   2        7.60        5.72      1.19 o 
   2 -10   2        0.71        0.22      1.22 o 
   3 -10   2        0.85        1.14      1.45 o 
   4 -10   2       10.15        9.25      1.66 o 
   5 -10   2        0.36        0.00      1.68 o 
 -11  -9   2        0.00       -0.94      1.44 o 
 -10  -9   2        6.72        9.41      1.56 o 
  -9  -9   2        1.92        3.13      1.13 o 
  -8  -9   2        0.03       -0.74      0.90 o 
  -7  -9   2        5.36        7.56      1.23 o 
  -6  -9   2       24.05       21.30      2.02 o 
  -5  -9   2       23.63       23.11      1.44 o 
  -4  -9   2        9.40        8.07      1.32 o 
  -3  -9   2        1.67        2.03      0.83 o 
  -2  -9   2        0.00       -0.75      0.95 o 
  -1  -9   2       16.22       17.61      1.29 o 
   0  -9   2        0.10        0.23      0.76 o 
   1  -9   2       19.70       21.06      1.41 o 
   2  -9   2        0.46        1.39      0.95 o 
   3  -9   2        5.85        8.09      1.26 o 
   4  -9   2        5.69        5.04      1.77 o 
   5  -9   2        0.01       -1.63      2.34 o 
   6  -9   2        0.26       -0.81      2.98 o 
 -11  -8   2        0.47        1.92      1.51 o 
 -10  -8   2        9.88        6.97      1.46 o 
  -9  -8   2        3.65        3.63      1.05 o 
  -8  -8   2        4.33        6.08      1.69 o 
  -7  -8   2        9.57        9.89      1.27 o 
  -6  -8   2        0.61       -0.10      0.66 o 
  -5  -8   2        0.25        0.42      0.58 o 
  -4  -8   2       33.08       32.45      1.57 o 
  -3  -8   2        0.02       -0.50      0.68 o 
  -2  -8   2       21.46       21.85      2.00 o 
  -1  -8   2        1.26        2.88      0.78 o 
   0  -8   2        7.03        8.81      1.00 o 
   1  -8   2        2.62        2.50      0.81 o 
   2  -8   2        4.39        6.27      0.92 o 
   3  -8   2        8.68        8.32      1.06 o 
   4  -8   2        2.45        2.87      1.19 o 
   5  -8   2       15.01       15.37      1.82 o 
   6  -8   2        0.45        0.02      1.19 o 
   7  -8   2        0.15        0.20      2.27 o 
 -12  -7   2        7.13        2.96      3.03 o 
 -11  -7   2        4.47        5.00      1.66 o 
 -10  -7   2        2.57        3.72      1.52 o 
  -9  -7   2       20.70       16.55      1.44 o 
  -8  -7   2        9.15        9.28      1.21 o 
  -7  -7   2      125.67      116.54      3.03 o 
  -6  -7   2       53.53       43.75      1.42 o 
  -5  -7   2       21.92       18.88      0.99 o 
  -4  -7   2       20.25       19.90      1.20 o 
  -3  -7   2       17.21       21.76      1.28 o 
  -2  -7   2        9.29        7.84      1.14 o 
  -1  -7   2      127.16      135.64      2.72 o 
   0  -7   2       80.18       75.92      1.65 o 
   1  -7   2      284.57      291.91      3.64 o 
   2  -7   2      144.41      132.79      2.56 o 
   3  -7   2        2.35        2.83      0.67 o 
   4  -7   2        3.12        3.58      0.80 o 
   5  -7   2        1.80        0.99      0.93 o 
   6  -7   2       10.45        8.58      2.05 o 
   7  -7   2        0.09        0.36      1.54 o 
   8  -7   2        0.25        0.83      1.46 o 
 -12  -6   2        1.32        1.05      1.46 o 
 -11  -6   2        5.29        3.62      1.64 o 
 -10  -6   2        0.33        0.44      0.99 o 
  -9  -6   2        9.52       10.76      1.49 o 
  -8  -6   2       23.80       32.22      1.77 o 
  -7  -6   2        0.57        0.41      0.57 o 
  -6  -6   2       42.82       46.01      1.40 o 
  -5  -6   2       34.30       36.84      1.35 o 
  -4  -6   2       50.25       48.50      1.82 o 
  -3  -6   2        3.40        2.80      0.68 o 
  -2  -6   2        8.76        4.29      0.66 o 
  -1  -6   2       29.28       27.88      1.07 o 
   0  -6   2        1.64        1.43      0.63 o 
   1  -6   2       17.93       19.92      0.89 o 
   2  -6   2      166.94      165.88      2.46 o 
   3  -6   2        1.07        1.23      0.56 o 
   4  -6   2        0.00       -0.54      0.54 o 
   5  -6   2       26.80       31.81      1.58 o 
   6  -6   2       20.45       16.44      1.52 o 
   7  -6   2        7.38        6.81      1.22 o 
   8  -6   2        3.77        3.84      1.33 o 
   9  -6   2        9.90        9.58      3.22 o 
 -12  -5   2        5.83        4.27      1.60 o 
 -11  -5   2        0.88        2.62      1.41 o 
 -10  -5   2        0.45        0.43      0.94 o 
  -9  -5   2       25.31       19.57      1.61 o 
  -8  -5   2       63.10       63.44      1.75 o 
  -7  -5   2      134.55      131.25      2.48 o 
  -6  -5   2      306.42      303.15      4.07 o 
  -5  -5   2       99.59       98.41      2.04 o 
  -4  -5   2        0.89       -0.08      0.31 o 
  -3  -5   2      137.17      133.57      2.51 o 
  -2  -5   2       23.86       28.42      1.05 o 
  -1  -5   2       36.60       32.41      0.97 o 
   0  -5   2        7.43        9.78      0.54 o 
   1  -5   2        0.18        0.39      0.36 o 
   2  -5   2      368.11      376.58      3.81 o 
   3  -5   2        4.92        5.28      0.95 o 
   4  -5   2        0.56        1.06      0.52 o 
   5  -5   2       85.56       87.75      1.97 o 
   6  -5   2        5.10        3.57      1.16 o 
   7  -5   2        0.55       -0.54      0.91 o 
   8  -5   2        0.02        1.53      1.08 o 
   9  -5   2        1.27        4.44      1.32 o 
  10  -5   2        9.98       18.50      1.96 o 
 -12  -4   2        0.42        0.20      1.62 o 
 -11  -4   2        3.77        3.85      1.39 o 
 -10  -4   2        1.78        1.67      0.86 o 
  -9  -4   2       13.45       13.57      1.40 o 
  -8  -4   2       21.20       18.50      1.01 o 
  -7  -4   2        0.16       -0.45      0.59 o 
  -6  -4   2      342.41      343.99      4.79 o 
  -5  -4   2        0.53        0.47      0.41 o 
  -4  -4   2      677.42      679.42      5.73 o 
  -3  -4   2      127.49      145.37      1.66 o 
  -2  -4   2      357.07      377.06      3.66 o 
  -1  -4   2       30.35       23.09      0.73 o 
   0  -4   2      272.72      282.83      3.26 o 
   1  -4   2        5.25        5.77      0.49 o 
   2  -4   2      840.35      866.22      7.42 o 
   3  -4   2       54.66       52.04      1.25 o 
   4  -4   2       27.65       25.09      1.17 o 
   5  -4   2       15.85       21.12      1.10 o 
   6  -4   2        8.62       12.01      0.96 o 
   7  -4   2       12.50        8.87      1.18 o 
   8  -4   2       15.84       15.20      1.60 o 
   9  -4   2        6.68        9.77      1.54 o 
  10  -4   2        9.55        9.91      2.45 o 
 -12  -3   2        0.30        0.71      1.68 o 
 -11  -3   2        0.07       -0.24      1.20 o 
 -10  -3   2       18.99       16.75      1.40 o 
  -9  -3   2        2.46        3.62      0.82 o 
  -8  -3   2      225.81      226.90      4.18 o 
  -7  -3   2      134.23      143.35      2.32 o 
  -6  -3   2      746.14      735.06      7.95 o 
  -5  -3   2      369.67      392.69      4.03 o 
  -4  -3   2       24.46       29.81      0.70 o 
  -3  -3   2        4.78        7.83      1.06 o 
  -2  -3   2      967.81      949.61      8.76 o 
  -1  -3   2       22.93       18.59      0.63 o 
   0  -3   2      371.78      423.55      3.79 o 
   1  -3   2      226.21      214.70      2.41 o 
   2  -3   2       98.07      110.73      1.57 o 
   3  -3   2       56.34       50.71      1.14 o 
   4  -3   2        4.10        5.84      0.54 o 
   5  -3   2       13.97       16.72      0.84 o 
   6  -3   2      262.34      263.39      3.60 o 
   7  -3   2       42.05       35.91      1.57 o 
   8  -3   2       14.62       18.78      2.21 o 
   9  -3   2        2.10        0.68      1.10 o 
  10  -3   2        3.60        4.11      1.29 o 
  11  -3   2        5.55        5.09      2.10 o 
 -12  -2   2        4.93        7.25      2.00 o 
 -11  -2   2        0.06       -0.12      1.39 o 
 -10  -2   2        2.37        2.89      0.92 o 
  -9  -2   2       40.76       42.66      1.53 o 
  -8  -2   2      445.38      419.62      5.27 o 
  -7  -2   2      465.51      450.70      5.44 o 
  -6  -2   2       17.25       17.47      1.10 o 
  -5  -2   2        6.72        5.91      0.39 o 
  -4  -2   2     1925.34     2007.92     19.34 o 
  -3  -2   2       97.82      100.76      1.72 o 
  -2  -2   2     1302.59     1324.66     13.52 o 
   0  -2   2     2110.48     2116.38     21.30 o 
   1  -2   2      382.99      402.76      4.11 o 
   2  -2   2       20.47       28.05      0.74 o 
   3  -2   2     4425.16     4435.23     38.94 o 
   4  -2   2       20.41       29.06      0.88 o 
   5  -2   2      266.69      244.69      2.87 o 
   6  -2   2       25.39       27.04      1.15 o 
   7  -2   2       96.43       95.05      1.98 o 
   8  -2   2       13.45       12.86      1.22 o 
   9  -2   2        1.86        2.74      1.51 o 
  10  -2   2        8.60        5.68      1.36 o 
  11  -2   2        2.46        0.74      1.27 o 
 -12  -1   2        9.25        8.59      2.29 o 
 -11  -1   2        7.70        6.80      1.99 o 
 -10  -1   2        0.36       -0.20      1.00 o 
  -9  -1   2        0.31        1.27      0.76 o 
  -8  -1   2       56.11       50.57      2.14 o 
  -7  -1   2       50.15       51.30      1.42 o 
  -6  -1   2       76.46       73.52      1.63 o 
  -5  -1   2      703.81      723.97      6.26 o 
  -4  -1   2      744.17      829.31      7.55 o 
  -3  -1   2      210.68      194.30      3.10 o 
  -2  -1   2      179.23      213.43      2.51 o 
  -1  -1   2      134.85      132.81      1.32 o 
   0  -1   2       52.66       75.19      0.85 o 
   1  -1   2    20110.46    19543.42    176.13 o 
   2  -1   2     2037.53     2161.03     21.22 o 
   3  -1   2     2982.08     2974.91     24.63 o 
   4  -1   2      257.32      271.61      2.88 o 
   5  -1   2      367.09      385.75      4.22 o 
   6  -1   2       32.79       31.58      1.03 o 
   7  -1   2      195.35      196.31      2.88 o 
   8  -1   2       31.13       34.42      1.71 o 
   9  -1   2       27.21       32.51      1.77 o 
  10  -1   2       22.96       28.23      2.04 o 
  11  -1   2       16.91       12.96      1.84 o 
  12  -1   2        0.76        1.57      1.34 o 
 -12   0   2        0.20       -1.43      1.43 o 
 -11   0   2       11.01       11.88      2.36 o 
 -10   0   2        0.87        0.75      0.94 o 
  -9   0   2       52.27       55.48      1.78 o 
  -8   0   2       66.01       67.61      1.66 o 
  -7   0   2      304.34      285.90      3.49 o 
  -6   0   2      495.97      480.21      5.57 o 
  -5   0   2      251.46      276.77      3.12 o 
  -4   0   2        3.33        2.26      0.30 o 
  -3   0   2      341.84      334.67      4.76 o 
  -2   0   2      729.42      755.68      8.35 o 
  -1   0   2      159.15      182.08      2.35 o 
   0   0   2       33.48       29.67      0.68 o 
   1   0   2      411.00      410.81      4.51 o 
   2   0   2    13713.05    13517.63    163.87 o 
   3   0   2      519.57      518.99      5.03 o 
   4   0   2       72.50       80.77      1.13 o 
   5   0   2       71.33       98.30      1.37 o 
   6   0   2       21.28       18.39      0.85 o 
   7   0   2       40.03       35.84      1.12 o 
   8   0   2       66.94       70.62      1.81 o 
   9   0   2      271.48      271.83      4.65 o 
  10   0   2        3.05        1.18      0.93 o 
  11   0   2       24.39       26.57      2.33 o 
  12   0   2        1.00        3.69      1.39 o 
 -12   1   2        1.28        1.56      1.70 o 
 -11   1   2       31.75       33.58      3.48 o 
 -10   1   2       11.28       12.92      1.91 o 
  -9   1   2       32.71       35.09      1.50 o 
  -8   1   2        1.74        1.49      0.65 o 
  -7   1   2      298.66      291.28      3.59 o 
  -6   1   2       47.94       47.85      1.45 o 
  -5   1   2        8.99       10.28      0.59 o 
  -4   1   2      328.91      311.11      3.33 o 
  -3   1   2       27.52       32.52      1.17 o 
  -2   1   2      256.96      192.41      2.48 o 
  -1   1   2     1496.27     1523.47     14.50 o 
   0   1   2      262.08      260.49      3.69 o 
   1   1   2     3789.45     3952.56     94.41 o 
   2   1   2     9524.81     9336.22    117.21 o 
   3   1   2      315.39      343.44      3.22 o 
   4   1   2     1231.24     1203.31     11.11 o 
   5   1   2      174.07      185.60      2.02 o 
   6   1   2      351.06      334.09      3.30 o 
   7   1   2      365.06      371.13      3.71 o 
   8   1   2        0.92        0.82      0.70 o 
   9   1   2      128.94      132.17      2.94 o 
  10   1   2        0.14       -0.83      0.83 o 
  11   1   2        2.11        1.75      1.71 o 
  12   1   2        1.65        0.55      1.25 o 
 -11   2   2       16.57       15.80      2.77 o 
 -10   2   2        2.45        1.89      1.64 o 
  -9   2   2        2.30        1.33      0.85 o 
  -8   2   2        6.87        6.31      0.83 o 
  -7   2   2       64.41       62.57      1.83 o 
  -6   2   2      420.68      403.77      4.54 o 
  -5   2   2      645.16      633.79      6.40 o 
  -4   2   2      555.58      526.53      5.31 o 
  -3   2   2      103.79      123.17      2.13 o 
  -2   2   2      461.71      408.32      7.47 o 
   0   2   2       76.41       70.98      1.93 o 
   1   2   2     3945.29     3749.52    272.38 o 
   2   2   2       46.38       47.81      1.00 o 
   3   2   2      285.41      284.00      2.94 o 
   4   2   2      253.37      254.84      3.63 o 
   5   2   2       88.88       81.78      1.29 o 
   6   2   2      197.21      213.93      2.35 o 
   7   2   2      137.36      144.90      2.06 o 
   8   2   2       16.29       19.70      1.03 o 
   9   2   2        0.76        0.86      0.82 o 
  10   2   2       55.32       53.54      2.30 o 
  11   2   2       53.47       54.45      2.52 o 
  12   2   2        7.09        7.08      1.40 o 
  13   2   2        9.11       11.59      1.80 o 
 -11   3   2        1.15        0.30      1.67 o 
 -10   3   2        0.05        3.24      1.72 o 
  -9   3   2        9.86       10.16      1.18 o 
  -8   3   2       79.85       76.70      2.07 o 
  -7   3   2       16.95       19.60      1.21 o 
  -6   3   2      369.26      348.06      4.56 o 
  -5   3   2      564.65      555.56      5.80 o 
  -4   3   2        0.17       -0.05      0.35 o 
  -3   3   2      634.03      666.99      6.33 o 
  -2   3   2      201.75      207.73      2.49 o 
  -1   3   2       25.06       23.43      0.62 o 
   0   3   2     1808.52     1684.26     16.74 o 
   1   3   2     1125.14     1127.28     11.32 o 
   2   3   2     7133.01     7159.47     69.51 o 
   3   3   2      485.73      477.63      5.86 o 
   4   3   2       54.90       71.88      1.43 o 
   5   3   2       46.22       52.35      1.24 o 
   6   3   2      312.40      347.09      3.95 o 
   7   3   2        0.81        1.49      0.50 o 
   8   3   2      142.62      133.61      2.08 o 
   9   3   2        5.48        5.19      1.41 o 
  10   3   2       98.62       99.42      2.98 o 
  11   3   2        2.85        3.65      1.13 o 
  12   3   2        0.93        1.55      1.24 o 
  13   3   2        0.00       -0.03      1.24 o 
 -10   4   2       20.60       19.40      3.00 o 
  -9   4   2        6.01        6.08      1.35 o 
  -8   4   2        4.03        2.23      0.79 o 
  -7   4   2        0.12       -0.41      0.64 o 
  -6   4   2        2.24        2.00      0.66 o 
  -5   4   2        2.76        1.31      0.67 o 
  -4   4   2       12.09       12.80      0.70 o 
  -3   4   2      707.59      694.68      6.18 o 
  -2   4   2      692.17      695.14      6.63 o 
  -1   4   2      604.79      589.89      6.04 o 
   0   4   2     2282.72     2327.51     23.01 o 
   1   4   2      348.19      382.40      4.32 o 
   2   4   2      280.40      284.01      3.38 o 
   3   4   2      213.88      235.51      2.97 o 
   4   4   2      400.43      462.80      6.07 o 
   5   4   2      545.36      549.46      7.10 o 
   6   4   2      384.73      392.41      4.39 o 
   7   4   2      275.31      278.92      3.50 o 
   8   4   2      153.17      159.98      2.17 o 
   9   4   2        6.69        7.74      1.01 o 
  10   4   2        0.39       -0.16      0.94 o 
  11   4   2        4.30        3.44      1.16 o 
  12   4   2        2.72        1.41      1.07 o 
  13   4   2        0.89        1.48      1.20 o 
 -10   5   2        4.43        5.21      2.03 o 
  -9   5   2        8.48       10.89      1.30 o 
  -8   5   2       45.75       48.66      3.80 o 
  -7   5   2        9.67        8.77      1.03 o 
  -6   5   2       20.62       20.12      1.29 o 
  -5   5   2      243.75      231.57      3.84 o 
  -4   5   2      135.26      136.14      2.64 o 
  -3   5   2       72.35       61.90      1.21 o 
  -2   5   2      316.73      362.36      3.87 o 
  -1   5   2       53.27       73.99      1.28 o 
   0   5   2      328.88      344.23      6.49 o 
   1   5   2      400.92      409.33      4.77 o 
   2   5   2      499.36      571.80      6.34 o 
   3   5   2      238.06      272.35      3.20 o 
   4   5   2      293.69      283.91      5.61 o 
   5   5   2      168.57      169.65      2.37 o 
   6   5   2        3.82        4.23      0.53 o 
   7   5   2        0.01       -0.33      0.46 o 
   8   5   2      163.73      158.84      3.85 o 
   9   5   2       21.10       22.50      1.44 o 
  10   5   2       29.05       29.03      1.97 o 
  11   5   2       29.07       25.91      1.89 o 
  12   5   2        9.29        9.73      1.46 o 
  13   5   2        0.02        1.06      1.74 o 
  -9   6   2        5.58        3.78      1.84 o 
  -8   6   2        1.93        2.26      1.13 o 
  -7   6   2        0.09       -0.82      0.82 o 
  -6   6   2        8.51        7.59      0.99 o 
  -5   6   2       48.21       44.11      1.66 o 
  -4   6   2      308.69      314.52      4.79 o 
  -3   6   2        9.61        8.78      1.05 o 
  -2   6   2       29.02       29.26      2.22 o 
  -1   6   2       43.11       44.95      2.35 o 
   0   6   2       70.92       72.24      1.54 o 
   1   6   2      268.24      261.40      7.47 o 
   2   6   2      351.11      372.15      3.81 o 
   3   6   2      161.14      158.52      2.31 o 
   4   6   2      116.75      136.01      2.23 o 
   5   6   2        0.17       -0.22      0.45 o 
   6   6   2      181.45      183.14      2.88 o 
   7   6   2        6.85        7.23      0.67 o 
   8   6   2       52.06       55.29      2.31 o 
   9   6   2      201.91      193.04      5.42 o 
  10   6   2        2.54        5.69      1.38 o 
  11   6   2        3.33        2.69      1.11 o 
  12   6   2        4.47        3.95      1.20 o 
  13   6   2        5.39        5.44      1.38 o 
  -9   7   2       10.31        6.28      2.25 o 
  -8   7   2        0.03        0.05      0.96 o 
  -7   7   2       48.43       61.94      2.46 o 
  -6   7   2        1.90        1.75      0.95 o 
  -5   7   2       15.26       17.17      1.29 o 
  -4   7   2      135.40      129.17      3.06 o 
  -3   7   2        3.20        2.35      0.77 o 
  -2   7   2      199.21      206.28      3.12 o 
  -1   7   2        0.02       -0.30      0.30 o 
   0   7   2        3.72        2.91      0.58 o 
   1   7   2       78.77       76.87      1.53 o 
   2   7   2       52.19       54.36      1.28 o 
   3   7   2      114.07      114.74      2.01 o 
   4   7   2        0.01        0.40      0.57 o 
   5   7   2        9.57        7.77      0.81 o 
   6   7   2       24.25       31.26      1.29 o 
   7   7   2        0.14       -0.61      0.61 o 
   8   7   2       80.65       74.38      2.39 o 
   9   7   2       14.11       12.00      1.91 o 
  10   7   2        3.96        5.94      1.05 o 
  11   7   2        0.18       -0.61      1.17 o 
  12   7   2        0.21        0.84      1.13 o 
  13   7   2        0.69        1.62      1.21 o 
  -8   8   2        6.55        8.12      1.37 o 
  -7   8   2        2.61        4.13      1.19 o 
  -6   8   2       30.15       29.97      1.99 o 
  -5   8   2        0.29        0.42      0.97 o 
  -4   8   2      175.44      177.40      4.06 o 
  -3   8   2       42.07       46.47      1.75 o 
  -2   8   2       43.26       38.58      1.62 o 
  -1   8   2        3.54        5.40      1.26 o 
   0   8   2       16.36       16.07      1.17 o 
   1   8   2        9.87       11.24      0.86 o 
   2   8   2       25.97       27.21      1.76 o 
   3   8   2        2.16        2.01      0.63 o 
   4   8   2       85.31       89.47      1.95 o 
   5   8   2       21.01       21.10      1.15 o 
   6   8   2      129.24      118.61      2.34 o 
   7   8   2       32.13       29.86      1.56 o 
   8   8   2        0.51        0.22      0.78 o 
   9   8   2       29.66       29.93      6.08 o 
  10   8   2       22.01       24.84      1.67 o 
  11   8   2        0.68        0.87      1.12 o 
  12   8   2        0.35        2.05      1.18 o 
  -7   9   2        5.48        3.50      1.23 o 
  -6   9   2        2.35        3.92      1.18 o 
  -5   9   2       10.72       11.51      1.54 o 
  -4   9   2        4.09        5.98      1.21 o 
  -3   9   2       71.02       77.08      2.65 o 
  -2   9   2        8.40        5.49      2.18 o 
  -1   9   2       11.70       12.72      1.04 o 
   0   9   2        0.49       -0.58      0.58 o 
   1   9   2       24.73       24.43      1.10 o 
   2   9   2      161.09      163.39      2.47 o 
   3   9   2       48.32       51.35      1.63 o 
   4   9   2      100.57       99.37      2.17 o 
   5   9   2      184.41      179.14      3.32 o 
   6   9   2       12.74       13.39      1.73 o 
   7   9   2       36.78       34.57      1.72 o 
   8   9   2       17.10       17.64      1.51 o 
   9   9   2        0.09        0.34      1.04 o 
  10   9   2       10.16       12.22      2.11 o 
  11   9   2        0.81       -0.26      1.12 o 
  12   9   2        0.49       -0.54      1.14 o 
  -6  10   2        6.80        7.12      1.42 o 
  -5  10   2        6.74       10.46      1.50 o 
  -4  10   2        3.63        2.33      1.17 o 
  -3  10   2       20.47       23.76      1.86 o 
  -2  10   2       41.35       40.42      2.15 o 
  -1  10   2        4.87        4.06      1.16 o 
   0  10   2       28.21       28.06      1.48 o 
   1  10   2        0.73        0.84      0.74 o 
   2  10   2        1.08        0.65      0.66 o 
   3  10   2        2.27        1.34      0.82 o 
   4  10   2       10.50       10.10      1.10 o 
   5  10   2        8.31       11.45      1.17 o 
   6  10   2        8.29        5.45      1.00 o 
   7  10   2        2.62        1.17      0.87 o 
   8  10   2        0.02       -0.79      0.80 o 
   9  10   2        2.14        1.09      1.13 o 
  10  10   2        7.05        6.51      1.61 o 
  11  10   2        0.30        0.72      1.19 o 
  12  10   2        0.07       -0.81      1.16 o 
  -5  11   2        0.00        0.13      1.21 o 
  -4  11   2        4.09        4.48      1.38 o 
  -3  11   2       24.42       22.76      2.14 o 
  -2  11   2       25.40       25.14      2.02 o 
  -1  11   2       18.18       17.00      1.47 o 
   0  11   2       13.72       13.55      1.29 o 
   1  11   2       40.63       36.74      1.69 o 
   2  11   2       34.67       34.65      1.56 o 
   3  11   2        0.29       -1.18      1.18 o 
   4  11   2        0.72        1.46      0.94 o 
   5  11   2       11.88       11.63      1.41 o 
   6  11   2       11.64       10.23      1.44 o 
   7  11   2        0.50       -0.11      0.88 o 
   8  11   2        3.54        4.03      1.07 o 
   9  11   2        0.24        1.16      1.22 o 
  10  11   2        0.04       -0.42      1.19 o 
  11  11   2        1.90        1.28      1.58 o 
  -3  12   2        2.57        2.72      1.29 o 
  -2  12   2        2.27        3.24      1.17 o 
  -1  12   2        0.02       -1.53      1.82 o 
   0  12   2        4.50        3.80      1.10 o 
   1  12   2        1.49       -0.14      0.86 o 
   2  12   2        0.86        0.94      0.86 o 
   3  12   2        0.22       -0.87      1.30 o 
   4  12   2        0.79       -0.26      0.94 o 
   5  12   2       12.01       12.44      1.34 o 
   6  12   2        3.77        2.02      1.26 o 
   7  12   2        0.71        1.89      1.02 o 
   8  12   2        2.09        1.15      1.00 o 
   9  12   2        1.06        2.15      1.33 o 
  10  12   2        1.85        2.95      1.46 o 
  -1  13   2        0.46        0.21      1.38 o 
   0  13   2        1.42        1.32      1.08 o 
   1  13   2        1.46       -0.09      1.03 o 
   2  13   2        0.15       -0.20      1.07 o 
   3  13   2        0.38        0.49      1.09 o 
   4  13   2        1.76       -0.07      1.09 o 
   5  13   2        5.58        5.26      1.31 o 
   6  13   2        0.03        0.40      1.01 o 
   7  13   2        1.62        0.69      1.07 o 
   8  13   2        7.29        5.69      1.26 o 
   9  13   2        0.04        1.49      1.43 o 
   1  14   2        3.35        4.40      1.80 o 
   2  14   2        0.04        0.06      1.32 o 
   3  14   2        0.74       -0.10      1.22 o 
   4  14   2        0.59       -0.41      1.23 o 
   5  14   2        0.98        0.27      1.95 o 
   6  14   2        1.34        0.62      1.09 o 
   7  14   2        0.02        0.93      1.43 o 
  -6 -12   3        0.51        0.80      1.48 o 
  -5 -12   3        0.10       -0.43      0.98 o 
  -4 -12   3        0.10        0.53      1.03 o 
  -3 -12   3        0.65       -0.98      0.98 o 
  -2 -12   3        0.56       -0.81      0.97 o 
  -1 -12   3        1.61        0.93      1.04 o 
   0 -12   3        2.46        2.21      1.22 o 
  -8 -11   3        0.01       -0.21      1.12 o 
  -7 -11   3        0.37        0.14      1.11 o 
  -6 -11   3        0.19       -0.84      1.35 o 
  -5 -11   3        0.59       -0.18      0.92 o 
  -4 -11   3        6.62        5.02      1.11 o 
  -3 -11   3        2.88        3.27      1.18 o 
  -2 -11   3        7.44        5.38      1.12 o 
  -1 -11   3        2.86        2.55      1.03 o 
   0 -11   3        4.75        4.88      1.25 o 
   1 -11   3        2.36        2.01      1.66 o 
   2 -11   3        0.25        1.83      1.21 o 
   3 -11   3        0.22       -1.52      1.52 o 
  -9 -10   3        1.60        2.00      1.13 o 
  -8 -10   3        0.27       -0.36      1.02 o 
  -7 -10   3        4.83        2.82      1.43 o 
  -6 -10   3        2.55        1.05      0.91 o 
  -5 -10   3        7.91        5.87      1.05 o 
  -4 -10   3        6.52        4.67      1.03 o 
  -3 -10   3       26.29       24.26      1.56 o 
  -2 -10   3        0.02       -0.60      0.82 o 
  -1 -10   3       15.70       15.74      1.35 o 
   0 -10   3        9.24        8.39      1.14 o 
   1 -10   3        0.14       -0.19      0.90 o 
   2 -10   3        0.63        1.09      1.11 o 
   3 -10   3        0.03       -1.65      1.79 o 
   4 -10   3        0.80        0.80      2.47 o 
 -10  -9   3        0.55        0.33      1.22 o 
  -9  -9   3        0.07       -0.59      0.98 o 
  -8  -9   3        7.42        8.77      1.33 o 
  -7  -9   3        0.26       -0.21      0.92 o 
  -6  -9   3        7.92        4.89      0.98 o 
  -5  -9   3        0.05        0.96      0.79 o 
  -4  -9   3        0.03       -0.77      0.77 o 
  -3  -9   3        0.07       -0.13      0.72 o 
  -2  -9   3        0.39       -0.70      0.70 o 
  -1  -9   3        0.58        0.24      0.78 o 
   0  -9   3        3.40        3.55      0.88 o 
   1  -9   3        9.40        7.33      1.17 o 
   2  -9   3        2.45        3.39      0.86 o 
   3  -9   3        0.12        0.03      0.90 o 
   4  -9   3        3.02        1.18      1.07 o 
   5  -9   3        8.07        9.93      2.78 o 
   6  -9   3        1.03        1.75      2.12 o 
 -11  -8   3        0.80        0.41      1.44 o 
 -10  -8   3        2.98        4.17      1.29 o 
  -9  -8   3        0.32       -0.44      0.92 o 
  -8  -8   3        2.08        2.89      1.47 o 
  -7  -8   3        0.01        1.75      0.96 o 
  -6  -8   3       60.21       55.00      1.91 o 
  -5  -8   3        1.83        2.04      0.83 o 
  -4  -8   3        0.48       -0.05      0.83 o 
  -3  -8   3       52.32       47.15      2.26 o 
  -2  -8   3        2.37        0.97      0.72 o 
  -1  -8   3        0.01       -0.33      0.66 o 
   0  -8   3        4.66        4.27      0.79 o 
   1  -8   3        0.33        1.20      0.71 o 
   2  -8   3        0.05       -0.36      0.67 o 
   3  -8   3        0.10       -0.63      0.63 o 
   4  -8   3        5.77        7.41      1.31 o 
   5  -8   3        0.46        1.91      1.33 o 
   6  -8   3        0.60       -1.19      1.19 o 
   7  -8   3        0.04        0.00      3.82 o 
 -11  -7   3        4.10        4.27      1.60 o 
 -10  -7   3        5.68        4.15      1.05 o 
  -9  -7   3        0.03        0.25      0.84 o 
  -8  -7   3        4.71        4.76      1.17 o 
  -7  -7   3       11.69       12.35      1.28 o 
  -6  -7   3       27.30       29.86      1.77 o 
  -5  -7   3      162.17      161.92      3.04 o 
  -4  -7   3        4.14        2.88      1.49 o 
  -3  -7   3       20.39       20.15      1.21 o 
  -2  -7   3        4.37        4.55      0.81 o 
  -1  -7   3       14.70       17.15      1.04 o 
   0  -7   3       46.96       48.16      1.51 o 
   1  -7   3       50.84       53.93      1.63 o 
   2  -7   3       32.68       29.88      1.28 o 
   3  -7   3        0.38       -0.43      0.65 o 
   4  -7   3        0.55        0.98      0.73 o 
   5  -7   3       33.33       32.02      3.72 o 
   6  -7   3        2.53        4.31      1.45 o 
   7  -7   3        0.31        1.03      1.51 o 
   8  -7   3        0.81        0.68      1.58 o 
 -11  -6   3        4.05        6.54      3.99 o 
 -10  -6   3        5.09        4.83      1.21 o 
  -9  -6   3        0.19        1.58      0.86 o 
  -8  -6   3        4.47        3.21      1.11 o 
  -7  -6   3       47.80       42.01      1.92 o 
  -6  -6   3      100.45      109.54      2.75 o 
  -5  -6   3       95.91      101.39      2.25 o 
  -4  -6   3       96.07      100.15      2.13 o 
  -3  -6   3       19.12       20.80      1.53 o 
  -1  -6   3        0.36        0.82      0.49 o 
   0  -6   3       40.29       38.41      1.48 o 
   1  -6   3       26.66       28.59      1.15 o 
   2  -6   3        6.47        6.55      0.74 o 
   3  -6   3        0.43       -0.28      0.64 o 
   4  -6   3        1.28        1.37      0.67 o 
   5  -6   3       25.41       29.11      1.43 o 
   6  -6   3        8.95       10.51      1.66 o 
   7  -6   3        7.37        7.48      1.78 o 
   8  -6   3        1.33        3.94      1.69 o 
   9  -6   3        0.81        0.61      1.61 o 
 -12  -5   3        0.07        0.86      1.42 o 
 -11  -5   3        0.57        0.07      1.03 o 
 -10  -5   3        6.33        5.32      1.19 o 
  -9  -5   3        0.01        0.90      0.79 o 
  -8  -5   3        1.67        1.93      0.81 o 
  -7  -5   3       25.91       27.30      1.77 o 
  -6  -5   3        4.72        6.23      1.05 o 
  -5  -5   3        0.02       -0.52      0.53 o 
  -4  -5   3       21.57       22.85      1.47 o 
  -3  -5   3        0.67        2.04      0.38 o 
  -2  -5   3        1.25        1.52      0.61 o 
  -1  -5   3       20.11       16.87      0.86 o 
   0  -5   3        4.21        4.40      0.55 o 
   1  -5   3      266.77      262.21      3.34 o 
   2  -5   3       42.73       40.59      1.21 o 
   3  -5   3        3.44        5.67      0.97 o 
   4  -5   3       72.02       70.90      2.30 o 
   5  -5   3       13.01       16.77      1.11 o 
   6  -5   3       93.73       88.47      2.32 o 
   7  -5   3       15.70       13.86      2.02 o 
   8  -5   3        0.40        0.93      2.16 o 
   9  -5   3        1.10       -1.33      1.48 o 
  10  -5   3        0.50        1.32      1.67 o 
 -12  -4   3        0.04        1.67      1.68 o 
 -11  -4   3        0.00       -0.50      0.97 o 
 -10  -4   3       11.64       15.05      1.41 o 
  -9  -4   3        2.97        2.24      0.94 o 
  -8  -4   3        4.16        4.61      0.86 o 
  -7  -4   3       54.46       49.75      1.77 o 
  -6  -4   3      143.23      134.14      3.15 o 
  -5  -4   3       10.23       12.14      1.27 o 
  -4  -4   3       29.46       24.16      0.96 o 
  -3  -4   3        4.59        4.81      0.43 o 
  -2  -4   3        0.95        0.24      0.22 o 
  -1  -4   3      193.95      225.03      2.47 o 
   0  -4   3        0.57        0.86      0.29 o 
   1  -4   3      231.98      225.37      2.70 o 
   2  -4   3      124.34      124.53      1.90 o 
   3  -4   3      364.51      354.96      4.29 o 
   4  -4   3       73.82       70.58      1.78 o 
   5  -4   3        5.80        4.88      0.75 o 
   6  -4   3       26.79       23.26      1.26 o 
   7  -4   3       26.50       29.91      1.75 o 
   8  -4   3        4.32        2.89      2.97 o 
   9  -4   3        4.74        7.15      1.88 o 
  10  -4   3        0.01       -0.15      1.58 o 
 -12  -3   3        0.95        1.51      1.66 o 
 -11  -3   3        0.52        0.44      2.66 o 
 -10  -3   3        3.42        2.50      0.90 o 
  -9  -3   3       31.85       36.65      1.79 o 
  -8  -3   3        9.33        8.58      1.08 o 
  -7  -3   3      163.90      159.28      3.01 o 
  -6  -3   3       97.45       97.81      2.53 o 
  -5  -3   3        4.57        4.44      0.71 o 
  -4  -3   3       58.26       58.05      1.10 o 
  -3  -3   3       64.46       76.11      1.26 o 
  -2  -3   3      325.59      329.25      3.40 o 
  -1  -3   3      181.08      164.84      1.88 o 
   0  -3   3      933.12      887.10      7.37 o 
   1  -3   3      396.46      394.36      3.65 o 
   2  -3   3        0.07        0.22      0.40 o 
   3  -3   3      128.90      125.83      2.01 o 
   4  -3   3       64.78       61.87      1.48 o 
   5  -3   3       26.14       28.56      1.12 o 
   6  -3   3        1.86        2.17      0.85 o 
   7  -3   3        0.21        0.67      0.64 o 
   8  -3   3       39.30       47.04      2.04 o 
   9  -3   3       12.55       16.38      1.72 o 
  10  -3   3        5.55        8.17      1.90 o 
  11  -3   3        7.54        2.51      2.33 o 
 -12  -2   3        3.27        2.99      1.72 o 
 -11  -2   3        4.99        2.51      1.25 o 
 -10  -2   3       33.49       28.77      4.02 o 
  -9  -2   3        0.50        1.54      0.79 o 
  -8  -2   3       57.59       55.84      1.90 o 
  -7  -2   3       66.40       69.28      1.99 o 
  -6  -2   3      127.92      111.38      2.70 o 
  -5  -2   3       79.82       86.16      1.58 o 
  -4  -2   3       67.25       55.95      1.02 o 
  -3  -2   3      301.41      289.90      3.47 o 
  -2  -2   3      375.98      348.98      3.81 o 
  -1  -2   3       15.99       23.55      0.60 o 
   1  -2   3      442.00      506.25      8.10 o 
   2  -2   3      261.26      281.71      3.17 o 
   3  -2   3      914.95      885.25      9.29 o 
   4  -2   3      264.92      275.74      3.08 o 
   5  -2   3      191.08      180.94      2.65 o 
   6  -2   3       42.69       45.66      1.41 o 
   7  -2   3       52.58       45.38      1.49 o 
   8  -2   3       16.46       18.98      1.27 o 
   9  -2   3       11.93       15.15      1.40 o 
  10  -2   3        0.46       -0.04      1.16 o 
  11  -2   3        0.63        0.59      1.22 o 
 -12  -1   3       13.49        8.68      2.13 o 
 -11  -1   3        5.41        3.88      1.66 o 
 -10  -1   3       89.47       85.04      2.90 o 
  -9  -1   3        0.01        0.13      0.71 o 
  -8  -1   3       42.96       37.83      2.33 o 
  -7  -1   3        8.56        9.78      1.16 o 
  -6  -1   3        0.02       -0.30      0.35 o 
  -5  -1   3      517.77      513.27      5.18 o 
  -4  -1   3      204.12      229.75      3.46 o 
  -3  -1   3      831.33      828.23      9.90 o 
  -2  -1   3      226.82      254.76      3.27 o 
  -1  -1   3      238.41      252.33      3.93 o 
   0  -1   3     1823.63     1802.36     16.52 o 
   1  -1   3     5344.79     5346.34     47.58 o 
   2  -1   3     6849.05     6884.34     68.19 o 
   3  -1   3       99.77      102.98      1.53 o 
   4  -1   3     1427.88     1419.95     12.26 o 
   5  -1   3      105.13       96.93      1.67 o 
   6  -1   3        0.04       -0.49      0.49 o 
   7  -1   3       51.00       47.18      1.44 o 
   8  -1   3        8.78       10.80      0.99 o 
   9  -1   3       51.04       48.15      2.12 o 
  10  -1   3        0.08       -0.87      0.87 o 
  11  -1   3        4.06        5.48      1.45 o 
  12  -1   3        8.78        9.38      1.79 o 
 -12   0   3        5.70        3.10      1.75 o 
 -11   0   3        6.27        3.51      1.70 o 
 -10   0   3        0.60        0.53      0.98 o 
  -9   0   3        0.02        0.08      0.80 o 
  -8   0   3       37.47       39.83      1.66 o 
  -7   0   3       24.31       25.12      1.58 o 
  -6   0   3      248.46      235.18      4.66 o 
  -5   0   3      351.11      340.75      4.16 o 
  -4   0   3       45.31       45.05      1.03 o 
  -3   0   3      101.75      100.39      1.54 o 
  -2   0   3        3.68        1.87      1.22 o 
  -1   0   3     2490.98     2496.93     27.43 o 
   0   0   3     1554.46     1592.59     16.21 o 
   1   0   3     2096.62     2055.89     26.93 o 
   2   0   3      296.66      317.56      6.29 o 
   3   0   3        1.87       -0.07      0.32 o 
   4   0   3       30.79       31.33      0.93 o 
   5   0   3       54.92       62.68      1.10 o 
   6   0   3      174.57      175.99      2.16 o 
   7   0   3      201.24      195.20      2.83 o 
   8   0   3       19.78       16.89      1.13 o 
   9   0   3       68.31       70.18      2.53 o 
  10   0   3        8.77        7.76      1.18 o 
  11   0   3        0.03        1.61      1.33 o 
  12   0   3        1.32        2.53      1.46 o 
 -11   1   3        0.31        2.64      1.60 o 
 -10   1   3        0.16       -0.79      0.85 o 
  -9   1   3       66.75       68.94      2.58 o 
  -8   1   3      118.53      113.94      4.48 o 
  -7   1   3       13.12       14.07      1.12 o 
  -6   1   3      322.42      320.12      6.07 o 
  -5   1   3       36.00       34.94      2.72 o 
  -4   1   3        1.70        0.27      0.42 o 
  -3   1   3     2593.34     2812.91     27.67 o 
  -2   1   3     1706.79     1828.08     19.59 o 
  -1   1   3     2647.82     2739.72     27.22 o 
   0   1   3       85.25       92.02      2.02 o 
   1   1   3     3765.99     3778.33     58.11 o 
   2   1   3       15.97       22.27      0.56 o 
   3   1   3       30.85       30.21      1.08 o 
   4   1   3      444.28      418.81      4.37 o 
   5   1   3      217.57      244.36      2.70 o 
   6   1   3      135.73      118.55      1.62 o 
   7   1   3        9.32       13.99      1.07 o 
   8   1   3      292.91      287.89      3.76 o 
   9   1   3       73.20       71.48      2.32 o 
  10   1   3       75.56       72.21      2.80 o 
  11   1   3        1.22       -0.01      1.00 o 
  12   1   3       19.19       14.54      1.95 o 
 -11   2   3       17.58       15.58      2.55 o 
 -10   2   3       20.87       24.10      7.16 o 
  -9   2   3       36.91       30.21      2.00 o 
  -8   2   3       13.79       15.42      1.42 o 
  -7   2   3       43.65       41.53      2.54 o 
  -6   2   3       11.74       10.41      0.67 o 
  -5   2   3        5.90        1.55      0.73 o 
  -4   2   3      841.03      791.86      9.45 o 
  -3   2   3      356.74      396.04      4.39 o 
  -2   2   3       17.23       15.67      0.48 o 
  -1   2   3      194.12      186.17      2.81 o 
   0   2   3      855.39      810.45     10.88 o 
   1   2   3      787.05      778.43      7.74 o 
   2   2   3     4470.54     4343.30     55.83 o 
   3   2   3       47.34       50.18      5.26 o 
   4   2   3      254.81      257.40      3.23 o 
   5   2   3     1962.43     2073.81     17.54 o 
   6   2   3       45.43       43.23      1.00 o 
   7   2   3       83.49       97.60      1.53 o 
   8   2   3       16.33       14.24      0.98 o 
   9   2   3        1.86        2.27      0.79 o 
  10   2   3       44.37       48.88      2.00 o 
  11   2   3        0.37        1.24      1.04 o 
  12   2   3       10.97       12.14      1.60 o 
  13   2   3        1.09        3.31      1.46 o 
 -11   3   3        1.83       -0.01      1.53 o 
 -10   3   3        8.01       10.34      2.00 o 
  -9   3   3       17.63       15.86      1.60 o 
  -8   3   3        5.85        6.53      1.15 o 
  -7   3   3      336.87      338.31      4.86 o 
  -6   3   3       93.02       94.10      1.95 o 
  -5   3   3       42.79       32.85      1.28 o 
  -4   3   3      129.49      133.08      1.87 o 
  -3   3   3       89.59       90.58      3.93 o 
  -2   3   3      314.83      325.45      4.91 o 
   0   3   3     1020.24      912.50     42.91 o 
   1   3   3      691.69      660.27      8.87 o 
   2   3   3      621.61      650.62     11.25 o 
   3   3   3     1392.70     1382.31     15.46 o 
   4   3   3      137.14      142.03      2.02 o 
   5   3   3       51.78       63.76      1.36 o 
   6   3   3       18.56       19.34      0.76 o 
   7   3   3        1.13        0.80      0.42 o 
   8   3   3       13.45       15.78      0.97 o 
   9   3   3      238.73      250.84      3.51 o 
  10   3   3        1.39        3.44      1.21 o 
  11   3   3       20.59       16.66      1.66 o 
  12   3   3        1.44       -0.44      1.09 o 
  13   3   3        1.92       -0.38      1.34 o 
 -10   4   3       21.23       23.61      3.89 o 
  -9   4   3        0.07       -0.29      1.70 o 
  -8   4   3      115.44      112.45      3.42 o 
  -7   4   3        0.51       -0.18      0.54 o 
  -6   4   3      181.69      180.60      3.11 o 
  -5   4   3      191.51      193.84      3.17 o 
  -4   4   3      244.44      231.92      3.45 o 
  -3   4   3       27.12       17.86      0.80 o 
  -2   4   3      395.45      429.24      5.30 o 
  -1   4   3       10.21       17.88      0.89 o 
   0   4   3       96.19      105.69      1.75 o 
   1   4   3      874.78      911.52     15.40 o 
   2   4   3      185.88      186.31      2.39 o 
   3   4   3        5.10        4.62      0.47 o 
   4   4   3      174.14      211.09      2.76 o 
   5   4   3       66.82       58.22      1.23 o 
   6   4   3      612.56      652.75      6.69 o 
   7   4   3       63.80       66.53      1.52 o 
   8   4   3       34.73       32.06      1.43 o 
   9   4   3        0.02       -0.04      0.74 o 
  10   4   3        1.21        0.03      1.03 o 
  11   4   3       17.76       18.24      1.69 o 
  12   4   3        1.14        0.80      1.12 o 
  13   4   3        4.77        3.25      1.31 o 
 -10   5   3       17.77       12.55      2.52 o 
  -9   5   3        8.88       12.29      4.62 o 
  -8   5   3        9.44        9.22      1.77 o 
  -7   5   3        4.05        4.58      0.76 o 
  -6   5   3      155.14      139.13      2.72 o 
  -5   5   3        0.33        0.62      0.59 o 
  -4   5   3       26.33       22.25      1.98 o 
  -3   5   3      234.01      239.04      3.95 o 
  -2   5   3      288.79      279.03      3.40 o 
  -1   5   3      563.90      579.79      5.64 o 
   0   5   3       60.99       65.99      1.36 o 
   1   5   3       40.09       46.26      1.24 o 
   2   5   3      141.65      167.30      3.02 o 
   3   5   3        3.52        0.06      0.36 o 
   4   5   3      488.49      526.62      5.39 o 
   5   5   3      149.42      166.56      2.28 o 
   6   5   3      203.59      209.60      3.59 o 
   7   5   3      177.89      184.09      2.90 o 
   8   5   3       58.06       52.61      1.63 o 
   9   5   3        6.73       12.59      1.74 o 
  10   5   3      146.49      140.40      3.16 o 
  11   5   3       14.76       17.79      1.70 o 
  12   5   3        1.80        1.50      1.14 o 
  13   5   3       10.31        7.66      1.43 o 
  -9   6   3        0.03       -0.69      3.12 o 
  -8   6   3       11.46       12.96      2.07 o 
  -7   6   3       27.04       29.75      2.51 o 
  -6   6   3        5.24        4.36      0.78 o 
  -5   6   3       10.04       10.49      0.95 o 
  -4   6   3      228.50      230.36      3.74 o 
  -3   6   3        3.91        4.13      0.74 o 
  -2   6   3      239.96      252.77      3.53 o 
  -1   6   3        1.23        0.23      0.30 o 
   0   6   3       67.57       75.66      1.30 o 
   1   6   3      235.20      220.30      5.44 o 
   2   6   3       26.10       27.07      0.93 o 
   3   6   3      773.68      798.80      7.95 o 
   4   6   3       79.41       86.40      1.89 o 
   5   6   3      233.54      272.87      5.48 o 
   6   6   3        9.10        9.40      0.73 o 
   7   6   3       17.34       18.86      1.46 o 
   8   6   3       11.20       13.37      1.07 o 
   9   6   3        5.22        6.64      1.22 o 
  10   6   3        4.48        3.01      0.97 o 
  11   6   3        1.11       -0.97      0.97 o 
  12   6   3        1.11        1.09      1.10 o 
  13   6   3        0.74        2.86      1.30 o 
  -8   7   3        1.24        2.75      1.57 o 
  -7   7   3       10.83       15.25      2.20 o 
  -6   7   3        3.06        3.01      0.82 o 
  -5   7   3       17.46       15.29      1.18 o 
  -4   7   3      136.57      144.97      2.88 o 
  -3   7   3        5.69        3.88      1.32 o 
  -2   7   3       12.30       10.29      0.90 o 
  -1   7   3       13.58       15.74      0.92 o 
   0   7   3      240.20      246.07      6.62 o 
   1   7   3        6.73        8.00      1.22 o 
   2   7   3      156.68      155.49      2.34 o 
   3   7   3       37.63       41.83      1.22 o 
   4   7   3        2.23        1.78      0.57 o 
   5   7   3        6.24        8.82      0.84 o 
   6   7   3      135.03      137.21      2.56 o 
   7   7   3       27.94       31.47      1.45 o 
   8   7   3      105.51      103.69      3.17 o 
   9   7   3        5.42        4.78      1.22 o 
  10   7   3        0.84        0.25      1.02 o 
  11   7   3        2.33        1.83      1.26 o 
  12   7   3        0.02        0.81      1.17 o 
  13   7   3        3.26        5.15      1.40 o 
  -8   8   3        4.02        4.26      2.03 o 
  -7   8   3        3.42        0.41      1.73 o 
  -6   8   3       21.58       23.96      1.64 o 
  -5   8   3       16.77       19.79      1.52 o 
  -4   8   3        9.07        8.79      1.00 o 
  -3   8   3       53.00       56.32      1.92 o 
  -2   8   3        6.64        5.91      0.90 o 
  -1   8   3      280.85      288.23      3.99 o 
   0   8   3       43.30       43.79      1.23 o 
   1   8   3        1.64        1.90      0.54 o 
   2   8   3       35.06       32.12      1.28 o 
   3   8   3        0.41        1.43      0.56 o 
   4   8   3       96.12      107.66      2.09 o 
   5   8   3      131.79      148.17      2.55 o 
   6   8   3      145.03      140.70      2.87 o 
   7   8   3       20.61       21.91      1.32 o 
   8   8   3       68.58       73.66      2.69 o 
   9   8   3        4.71        4.89      1.21 o 
  10   8   3        3.96        4.56      1.28 o 
  11   8   3        1.31        1.79      1.16 o 
  12   8   3        2.04        1.08      1.17 o 
  13   8   3        0.12        0.45      1.21 o 
  -7   9   3        2.39        4.22      2.09 o 
  -6   9   3        5.61        5.44      1.96 o 
  -5   9   3        4.05        4.43      1.12 o 
  -4   9   3        3.72        1.57      0.94 o 
  -3   9   3       68.53       68.91      2.15 o 
  -2   9   3       61.31       59.08      1.92 o 
  -1   9   3       22.82       23.38      1.40 o 
   0   9   3      217.64      231.62      3.56 o 
   1   9   3        0.45       -0.05      0.53 o 
   2   9   3       12.15       13.03      0.99 o 
   3   9   3       33.55       37.00      1.48 o 
   4   9   3        0.09       -0.62      0.62 o 
   5   9   3       42.16       40.50      1.54 o 
   6   9   3       38.92       41.75      1.60 o 
   7   9   3        0.01        0.37      0.78 o 
   8   9   3        0.00        0.11      0.83 o 
   9   9   3        7.44        8.45      1.91 o 
  10   9   3        0.03        1.23      1.16 o 
  11   9   3        0.01       -0.47      0.98 o 
  12   9   3        0.53       -0.50      1.22 o 
  -6  10   3        4.16        6.29      1.96 o 
  -5  10   3        0.48        0.27      1.00 o 
  -4  10   3        1.08       -0.90      1.18 o 
  -3  10   3        3.29       -0.15      0.92 o 
  -2  10   3        2.91        1.04      0.98 o 
  -1  10   3        2.28        2.95      1.02 o 
   0  10   3      117.15      118.88      2.50 o 
   1  10   3       54.82       59.03      1.74 o 
   2  10   3      115.87      117.99      2.63 o 
   3  10   3       23.85       23.08      1.34 o 
   4  10   3        4.01        4.83      0.84 o 
   5  10   3       42.37       43.40      1.98 o 
   6  10   3        0.73        0.87      0.78 o 
   7  10   3       31.05       36.94      1.81 o 
   8  10   3        1.73        0.53      1.01 o 
   9  10   3        0.03        0.01      1.41 o 
  10  10   3        2.77        0.16      1.55 o 
  11  10   3       10.74       15.09      1.91 o 
  12  10   3        0.13       -1.36      1.36 o 
  -5  11   3        0.14        2.84      2.79 o 
  -4  11   3        0.04        0.07      2.28 o 
  -3  11   3        7.37        5.43      1.26 o 
  -2  11   3       44.04       44.29      2.27 o 
  -1  11   3        1.54        1.42      1.01 o 
   0  11   3        7.32        7.39      1.26 o 
   1  11   3       51.59       54.26      2.28 o 
   2  11   3        0.02       -1.04      1.04 o 
   3  11   3        2.08        0.15      1.07 o 
   4  11   3       20.77       23.92      1.56 o 
   5  11   3        0.04       -0.63      0.83 o 
   6  11   3        3.11        2.01      0.94 o 
   7  11   3        4.31        4.16      1.27 o 
   8  11   3        1.12        0.70      1.18 o 
   9  11   3        0.26        1.01      1.18 o 
  10  11   3        1.31        1.93      1.75 o 
  11  11   3        0.37       -0.88      1.24 o 
  -3  12   3        0.00       -0.75      1.01 o 
  -2  12   3        3.66        0.77      1.10 o 
  -1  12   3        7.68        8.78      1.43 o 
   0  12   3        0.35        0.21      3.00 o 
   1  12   3        5.31        4.48      1.23 o 
   2  12   3        1.45       -1.49      1.78 o 
   3  12   3        0.62       -0.33      1.01 o 
   4  12   3        0.24        0.07      0.90 o 
   5  12   3        0.67        0.64      0.96 o 
   6  12   3       13.00       11.69      1.34 o 
   7  12   3        0.80        1.38      0.96 o 
   8  12   3        9.25        8.29      2.77 o 
   9  12   3       15.02       17.83      1.99 o 
  10  12   3        1.35        0.91      2.03 o 
  -2  13   3        0.19       -1.03      1.80 o 
  -1  13   3        0.31       -2.57      2.57 o 
   0  13   3        0.66       -3.40      4.55 o 
   1  13   3        4.99        4.57      2.01 o 
   2  13   3        1.39        0.98      1.17 o 
   3  13   3        0.92        0.41      1.81 o 
   4  13   3        2.51        4.15      1.27 o 
   5  13   3        0.42       -0.80      0.96 o 
   6  13   3        2.44        2.22      1.10 o 
   7  13   3        0.10        0.40      1.03 o 
   8  13   3        1.06        2.51      1.42 o 
   9  13   3        0.33       -1.25      1.25 o 
   1  14   3        0.02        0.62      1.97 o 
   2  14   3        0.37       -1.83      1.83 o 
   3  14   3        0.39       -0.98      1.12 o 
   4  14   3        0.14       -1.07      1.74 o 
   5  14   3        0.12       -0.77      1.40 o 
   6  14   3        2.75        2.67      1.30 o 
   7  14   3        0.70       -0.84      1.18 o 
  -3 -12   4        0.04       -0.70      1.30 o 
  -2 -12   4        0.00        0.46      1.08 o 
  -7 -11   4        0.48        1.18      1.62 o 
  -6 -11   4        1.03        1.28      1.13 o 
  -5 -11   4        0.00       -0.99      1.02 o 
  -4 -11   4        0.97        1.50      1.18 o 
  -3 -11   4        4.10        3.76      1.26 o 
  -2 -11   4        5.38        6.14      1.16 o 
  -1 -11   4        3.78        3.65      1.11 o 
   0 -11   4       13.00       15.81      1.51 o 
   1 -11   4        0.07        1.38      1.15 o 
   2 -11   4        1.16       -0.72      1.26 o 
  -8 -10   4        0.21        0.69      1.02 o 
  -7 -10   4        0.01        0.82      1.06 o 
  -6 -10   4        1.61        0.91      1.09 o 
  -5 -10   4        2.20        2.62      1.10 o 
  -4 -10   4        5.34        4.69      1.23 o 
  -3 -10   4        0.10       -0.30      0.97 o 
  -2 -10   4        8.70        8.26      1.37 o 
  -1 -10   4        1.31        0.04      0.89 o 
   0 -10   4        3.90        4.17      1.04 o 
   1 -10   4        1.70        0.32      0.94 o 
   2 -10   4        1.08       -0.50      1.02 o 
   3 -10   4        0.05       -0.39      1.23 o 
   4 -10   4        2.66        2.82      1.37 o 
  -9  -9   4        5.44        4.09      1.84 o 
  -8  -9   4        2.01        2.67      1.33 o 
  -7  -9   4        0.55        1.06      1.32 o 
  -6  -9   4        8.78        6.41      1.18 o 
  -5  -9   4        7.18        5.99      1.43 o 
  -4  -9   4        0.18        0.13      0.89 o 
  -3  -9   4       17.82       17.27      1.86 o 
  -2  -9   4        0.15       -0.89      0.89 o 
  -1  -9   4       16.21       15.14      1.26 o 
   0  -9   4        4.39        4.70      0.98 o 
   1  -9   4        3.17        4.95      1.06 o 
   2  -9   4        0.58        1.25      0.81 o 
   3  -9   4        0.09        0.14      0.89 o 
   4  -9   4        0.51        1.00      0.96 o 
   5  -9   4        1.72        1.16      1.35 o 
 -10  -8   4        1.00        1.62      1.10 o 
  -9  -8   4        5.84        5.71      1.28 o 
  -8  -8   4        0.14        1.88      0.97 o 
  -7  -8   4        1.35        1.63      0.95 o 
  -6  -8   4        7.84        4.74      1.07 o 
  -5  -8   4       16.44       17.21      1.48 o 
  -4  -8   4       11.93       12.03      1.39 o 
  -3  -8   4        5.30        4.87      1.03 o 
  -2  -8   4       42.10       43.43      3.23 o 
  -1  -8   4        1.42        1.20      0.79 o 
   0  -8   4       26.51       29.41      1.43 o 
   1  -8   4       13.69       11.90      1.05 o 
   2  -8   4       11.78       13.38      1.12 o 
   3  -8   4        2.39        1.70      0.71 o 
   4  -8   4        4.83        3.76      1.00 o 
   5  -8   4        9.00        9.22      1.39 o 
   6  -8   4        0.01        0.58      1.40 o 
   7  -8   4        3.31        5.81      2.37 o 
 -10  -7   4        7.76        8.10      1.34 o 
  -9  -7   4        2.54        1.71      0.93 o 
  -8  -7   4        0.85        0.51      1.26 o 
  -7  -7   4        0.63        1.19      0.85 o 
  -6  -7   4        0.70        0.53      0.90 o 
  -5  -7   4        1.21        1.63      0.86 o 
  -4  -7   4        7.91        6.00      1.01 o 
  -3  -7   4        5.21        4.40      1.11 o 
  -2  -7   4        5.40        5.11      0.99 o 
  -1  -7   4       20.99       22.22      1.18 o 
   0  -7   4       22.06       25.51      1.25 o 
   1  -7   4       16.97       17.77      1.06 o 
   2  -7   4        6.55        7.39      0.82 o 
   3  -7   4       41.05       38.46      1.50 o 
   4  -7   4        1.46        0.88      0.69 o 
   5  -7   4        0.71       -0.92      0.92 o 
   6  -7   4       10.36        8.18      2.58 o 
   7  -7   4        4.87        5.06      1.80 o 
   8  -7   4        6.13        9.09      2.47 o 
 -11  -6   4        9.51       10.76      1.46 o 
 -10  -6   4        4.45        6.77      1.56 o 
  -9  -6   4        1.02        2.14      0.89 o 
  -8  -6   4        3.73        6.12      1.45 o 
  -7  -6   4       15.72       16.45      1.51 o 
  -6  -6   4        6.98        4.84      1.33 o 
  -5  -6   4       61.94       56.80      2.00 o 
  -4  -6   4        4.60        4.76      0.89 o 
  -3  -6   4        0.10       -0.24      0.70 o 
  -2  -6   4        7.68        8.73      0.87 o 
  -1  -6   4       55.24       61.29      1.53 o 
   0  -6   4       44.21       39.09      1.35 o 
   1  -6   4      131.45      129.43      2.53 o 
   2  -6   4       10.02        9.82      0.84 o 
   3  -6   4       30.04       30.38      1.30 o 
   4  -6   4        0.20       -0.39      0.63 o 
   5  -6   4        0.04        1.08      0.72 o 
   6  -6   4        0.23        0.67      0.99 o 
   7  -6   4       13.46       12.93      3.40 o 
   8  -6   4        5.32        1.09      2.04 o 
   9  -6   4        1.77        0.39      1.93 o 
 -11  -5   4        0.10       -0.06      0.93 o 
 -10  -5   4        4.11        2.64      1.08 o 
  -9  -5   4        0.99        0.45      0.85 o 
  -8  -5   4        0.01       -0.42      0.72 o 
  -7  -5   4        0.01       -0.61      0.76 o 
  -6  -5   4       89.48       88.13      2.31 o 
  -5  -5   4        8.97       10.42      1.03 o 
  -4  -5   4        2.50        2.73      0.77 o 
  -2  -5   4       23.54       24.08      1.09 o 
  -1  -5   4      411.77      436.71      5.34 o 
   0  -5   4       66.15       63.42      1.39 o 
   1  -5   4        7.37        4.21      0.56 o 
   2  -5   4        6.01        4.24      0.81 o 
   3  -5   4       24.25       27.31      1.16 o 
   4  -5   4       33.18       39.27      1.55 o 
   5  -5   4        0.41       -0.26      0.79 o 
   6  -5   4        3.69        4.11      1.06 o 
   7  -5   4        2.70        1.87      1.44 o 
   8  -5   4        0.73       -0.17      1.53 o 
   9  -5   4        9.16       11.02      2.18 o 
 -11  -4   4        5.79        2.38      1.12 o 
 -10  -4   4        1.05        2.07      0.93 o 
  -9  -4   4        0.28       -0.40      1.31 o 
  -8  -4   4        2.39        1.14      0.72 o 
  -7  -4   4       27.61       27.18      2.36 o 
  -6  -4   4        1.82        3.04      0.84 o 
  -5  -4   4      773.33      768.73      9.95 o 
  -4  -4   4      630.39      629.27      7.17 o 
  -3  -4   4       44.30       43.80      1.08 o 
  -2  -4   4       31.82       24.25      1.28 o 
  -1  -4   4        4.18        6.57      0.64 o 
   0  -4   4      122.89      124.00      1.52 o 
   1  -4   4       64.09       59.17      1.05 o 
   2  -4   4       16.71       17.87      0.87 o 
   3  -4   4       57.86       56.42      1.54 o 
   4  -4   4        4.84        5.53      0.88 o 
   5  -4   4        6.28        3.72      0.96 o 
   6  -4   4        8.32        5.47      0.95 o 
   7  -4   4       45.22       42.89      2.12 o 
   8  -4   4       45.25       47.43      3.08 o 
   9  -4   4        0.73        1.19      1.59 o 
  10  -4   4       18.95       24.51      2.94 o 
 -11  -3   4        3.66        2.97      2.46 o 
 -10  -3   4        0.11       -0.14      0.82 o 
  -9  -3   4        0.27        0.20      0.78 o 
  -8  -3   4       27.54       21.49      2.04 o 
  -7  -3   4       26.06       24.40      1.40 o 
  -6  -3   4        2.79        2.56      0.79 o 
  -5  -3   4       53.96       47.04      1.66 o 
  -4  -3   4        1.51        2.79      0.68 o 
  -3  -3   4      168.47      183.87      2.24 o 
  -2  -3   4        3.30        6.37      0.45 o 
  -1  -3   4      156.34      167.31      2.60 o 
   0  -3   4      782.63      774.73      8.55 o 
   1  -3   4        6.22        5.67      0.41 o 
   2  -3   4       11.64       18.62      0.65 o 
   3  -3   4       93.33       98.22      1.68 o 
   4  -3   4      144.29      143.84      2.31 o 
   5  -3   4        9.64        7.70      0.83 o 
   6  -3   4       14.72       18.00      1.12 o 
   7  -3   4       12.49       15.92      1.22 o 
   8  -3   4       70.26       82.85      3.64 o 
   9  -3   4        1.21        0.66      2.70 o 
  10  -3   4        2.89        2.10      4.54 o 
  11  -3   4        1.35        2.83      1.79 o 
 -11  -2   4        0.51        1.25      1.02 o 
 -10  -2   4        4.68        7.44      1.31 o 
  -9  -2   4        2.27        2.91      0.88 o 
  -8  -2   4       19.36       16.25      1.23 o 
  -7  -2   4        3.39        3.15      0.71 o 
  -6  -2   4        0.61       -0.07      0.55 o 
  -5  -2   4        9.82       11.28      0.70 o 
  -4  -2   4      501.36      502.99      6.13 o 
  -3  -2   4      797.00      834.79     10.64 o 
  -2  -2   4      472.96      480.87      5.51 o 
  -1  -2   4       63.18       72.65      1.29 o 
   0  -2   4      815.69      855.14     10.24 o 
   1  -2   4      263.15      299.26      3.20 o 
   2  -2   4      894.98      932.93      7.75 o 
   3  -2   4     1412.98     1475.58     12.00 o 
   4  -2   4        4.80        4.53      0.64 o 
   5  -2   4      220.43      231.11      3.17 o 
   6  -2   4        4.98        7.57      0.81 o 
   7  -2   4      133.14      132.61      3.04 o 
   8  -2   4       22.86       19.34      1.72 o 
   9  -2   4        0.66        1.85      1.16 o 
  10  -2   4        0.91        0.91      1.61 o 
  11  -2   4       10.56       13.04      2.27 o 
 -11  -1   4       13.22       16.86      2.11 o 
 -10  -1   4        0.01        0.55      0.91 o 
  -9  -1   4        1.21        2.54      0.92 o 
  -8  -1   4       29.30       30.83      1.57 o 
  -7  -1   4       27.94       25.90      1.38 o 
  -6  -1   4        1.07        2.24      0.54 o 
  -5  -1   4      174.47      180.29      2.42 o 
  -4  -1   4        0.02        0.74      0.26 o 
  -3  -1   4     1259.72     1290.96     14.60 o 
  -2  -1   4      682.48      704.36      8.24 o 
  -1  -1   4      751.26      761.27      7.41 o 
   0  -1   4      318.93      367.86      4.17 o 
   1  -1   4       84.21       86.21      2.08 o 
   2  -1   4        0.21        0.34      0.25 o 
   3  -1   4      829.67      833.65      7.44 o 
   4  -1   4       32.66       31.04      0.86 o 
   5  -1   4        0.79        0.27      0.42 o 
   6  -1   4        2.96        4.38      0.65 o 
   7  -1   4       21.52       18.91      1.18 o 
   8  -1   4        2.55        4.74      0.94 o 
   9  -1   4      136.57      137.27      3.85 o 
  10  -1   4        8.75       10.49      1.62 o 
  11  -1   4       14.64       22.37      3.27 o 
  12  -1   4       13.35       13.85      2.82 o 
 -11   0   4       13.31       12.16      2.14 o 
 -10   0   4       18.56       19.76      2.63 o 
  -9   0   4        0.26        0.67      1.05 o 
  -8   0   4      110.82      101.78      2.85 o 
  -7   0   4      108.99       96.51      2.29 o 
  -6   0   4      205.88      207.92      3.45 o 
  -5   0   4       72.80       66.43      1.21 o 
  -4   0   4      139.05      120.13      1.70 o 
  -3   0   4       20.43       23.11      1.49 o 
  -2   0   4     1243.43     1301.63     23.31 o 
  -1   0   4      344.49      309.01      3.64 o 
   0   0   4       66.77       68.50      1.19 o 
   2   0   4       43.05       27.87      1.25 o 
   3   0   4      394.32      393.74      5.04 o 
   4   0   4     2369.37     2463.87     22.23 o 
   5   0   4       19.61       20.94      0.90 o 
   6   0   4       74.04       75.72      1.50 o 
   7   0   4        0.17       -0.16      0.54 o 
   8   0   4       37.41       36.34      1.54 o 
   9   0   4        0.04        0.17      0.80 o 
  10   0   4       13.89        8.85      1.46 o 
  11   0   4       23.63       21.72      3.22 o 
  12   0   4       19.17       20.59      3.10 o 
 -11   1   4        0.19        0.99      1.43 o 
 -10   1   4        0.80        0.35      0.95 o 
  -9   1   4       28.42       25.38      3.68 o 
  -8   1   4        0.64        2.22      0.82 o 
  -7   1   4      114.60      100.64      2.73 o 
  -6   1   4       14.59       13.96      0.97 o 
  -5   1   4       13.93       16.39      0.90 o 
  -4   1   4       67.36       61.79      1.03 o 
  -3   1   4      764.07      837.14      9.87 o 
  -2   1   4     4471.39     4469.99     64.65 o 
  -1   1   4      511.00      518.10      6.18 o 
   0   1   4      477.66      472.66      8.13 o 
   1   1   4     3710.16     3802.87     48.56 o 
   3   1   4        8.45        5.57      0.47 o 
   4   1   4      126.61      123.68      1.77 o 
   5   1   4      553.13      530.74      5.57 o 
   6   1   4       87.13       70.42      1.48 o 
   7   1   4        3.05        4.14      0.65 o 
   8   1   4       58.21       53.32      1.54 o 
   9   1   4        8.59       10.20      1.02 o 
  10   1   4       24.80       18.61      1.76 o 
  11   1   4        0.16       -1.11      1.11 o 
  12   1   4        7.06        8.48      1.94 o 
 -11   2   4       12.08       12.96      2.30 o 
 -10   2   4       27.03       29.51      2.08 o 
  -9   2   4        8.83        6.01      1.17 o 
  -8   2   4        1.42        4.50      0.97 o 
  -7   2   4      152.50      144.40      3.89 o 
  -6   2   4        3.84        1.97      0.76 o 
  -5   2   4      151.28      161.47      4.98 o 
  -4   2   4      389.92      403.10      4.59 o 
  -3   2   4      304.14      270.74      3.48 o 
  -2   2   4     2176.86     2175.82     23.49 o 
  -1   2   4      268.21      255.63      3.36 o 
   0   2   4       47.66       57.66      1.78 o 
   1   2   4     1010.24      989.72     13.38 o 
   2   2   4     1479.21     1404.52     15.45 o 
   3   2   4     2578.95     2465.77     27.24 o 
   4   2   4       51.41       60.28      1.64 o 
   5   2   4      543.68      531.77      6.10 o 
   6   2   4        0.28       -0.22      0.39 o 
   7   2   4       22.46       19.21      1.11 o 
   8   2   4       25.63       22.09      1.14 o 
   9   2   4       43.97       48.48      1.51 o 
  10   2   4        0.71        0.50      1.23 o 
  11   2   4        9.27        6.25      1.62 o 
  12   2   4       11.80       12.34      2.92 o 
  13   2   4        8.30        6.63      2.34 o 
 -10   3   4        3.39        4.73      1.53 o 
  -9   3   4        0.29        1.75      1.69 o 
  -8   3   4       21.03       20.03      1.63 o 
  -7   3   4        0.06       -0.38      0.71 o 
  -6   3   4      555.91      533.62     10.24 o 
  -5   3   4      266.35      268.28      4.80 o 
  -4   3   4       17.06       16.52      1.32 o 
  -3   3   4      122.37      120.67      1.69 o 
  -2   3   4      538.11      572.76      7.36 o 
  -1   3   4       24.57       34.06      0.67 o 
   0   3   4      658.96      615.91      8.58 o 
   1   3   4      482.41      486.21      6.99 o 
   3   3   4     1082.18     1032.37     17.41 o 
   4   3   4      190.93      206.08      2.80 o 
   5   3   4       87.65       91.71      2.14 o 
   6   3   4       65.45       56.18      1.30 o 
   7   3   4      131.52      127.96      2.42 o 
   8   3   4        1.96        4.00      0.75 o 
   9   3   4        3.94        3.17      0.72 o 
  10   3   4        6.40        5.60      1.07 o 
  11   3   4        2.54        1.13      1.10 o 
  12   3   4        6.32        4.76      1.67 o 
  13   3   4        4.90        5.01      1.77 o 
 -10   4   4       12.28       10.23      1.88 o 
  -9   4   4       10.28       10.10      1.40 o 
  -8   4   4      121.79      121.29      3.49 o 
  -7   4   4       45.18       44.63      2.52 o 
  -6   4   4       42.26       38.97      1.89 o 
  -5   4   4      245.47      231.60      8.05 o 
  -4   4   4       42.89       46.78      2.28 o 
  -3   4   4       78.80       70.94      2.28 o 
  -2   4   4       58.17       64.15      1.80 o 
  -1   4   4     3212.34     3207.50     51.00 o 
   0   4   4      112.11      108.24      2.08 o 
   1   4   4        0.71        0.26      0.29 o 
   2   4   4        2.80        5.30      2.19 o 
   3   4   4        0.69        3.33      0.63 o 
   4   4   4     2114.12     2130.53     21.29 o 
   5   4   4       96.28       99.01      1.61 o 
   6   4   4      159.57      160.10      2.51 o 
   7   4   4      119.80      111.40      2.25 o 
   8   4   4       37.16       40.48      1.56 o 
   9   4   4      317.27      337.28      4.75 o 
  10   4   4       16.79       19.90      2.26 o 
  11   4   4        3.19        6.31      1.77 o 
  12   4   4        0.13        2.98      1.39 o 
  13   4   4        4.72        4.35      1.37 o 
 -10   5   4        3.99        4.06      3.47 o 
  -9   5   4       13.49       16.81      2.13 o 
  -8   5   4        0.05        1.26      0.94 o 
  -7   5   4        7.70        8.21      1.23 o 
  -6   5   4        9.68        9.10      1.19 o 
  -5   5   4       22.12       20.85      1.50 o 
  -4   5   4      255.90      249.46      9.36 o 
  -3   5   4       93.43       81.72     10.56 o 
  -2   5   4       26.91       21.85      1.25 o 
  -1   5   4        0.29       -0.10      0.41 o 
   0   5   4      498.32      542.19      6.59 o 
   1   5   4      463.93      484.06      7.57 o 
   2   5   4      123.60       69.21      2.48 o 
   3   5   4      224.71      205.08      3.12 o 
   4   5   4       24.92       34.55      1.38 o 
   5   5   4      204.91      220.33      2.77 o 
   6   5   4      148.06      147.30      2.24 o 
   7   5   4       16.31       19.00      1.27 o 
   8   5   4        3.07        2.17      1.04 o 
   9   5   4        4.70        5.49      1.48 o 
  10   5   4       53.92       50.27      3.18 o 
  11   5   4        0.12        0.64      1.07 o 
  12   5   4        0.87        0.73      1.23 o 
  13   5   4        1.36        1.17      1.26 o 
  -9   6   4        2.98        4.39      1.58 o 
  -8   6   4        4.86        4.18      1.52 o 
  -7   6   4       26.58       24.04      1.88 o 
  -6   6   4       72.86       73.07      2.60 o 
  -5   6   4        1.88        3.40      1.05 o 
  -4   6   4      340.49      320.96      5.81 o 
  -3   6   4      179.21      170.82     14.58 o 
  -1   6   4      397.00      402.62      6.36 o 
   0   6   4      454.83      489.90      7.31 o 
   1   6   4       10.86       13.78      0.81 o 
   2   6   4        2.90        2.59      0.52 o 
   3   6   4      160.60      158.95      2.44 o 
   4   6   4        0.08        0.30      0.38 o 
   5   6   4        0.01        0.11      0.40 o 
   6   6   4        7.84       10.51      0.85 o 
   7   6   4        5.01        3.26      0.86 o 
   8   6   4        7.62        8.72      0.95 o 
   9   6   4       43.78       42.49      2.04 o 
  10   6   4       92.82      101.15      3.31 o 
  11   6   4        4.46        5.91      1.36 o 
  12   6   4        0.24        0.31      1.18 o 
  13   6   4        0.00       -0.17      1.21 o 
  -8   7   4        0.64        3.53      1.53 o 
  -7   7   4       22.42       23.04      5.29 o 
  -6   7   4        5.80        5.17      1.21 o 
  -5   7   4       59.12       65.34      2.49 o 
  -4   7   4        3.32        3.02      0.61 o 
  -3   7   4      100.03       94.36      2.02 o 
  -2   7   4       76.90       72.65      2.32 o 
  -1   7   4       69.40       75.80      2.01 o 
   0   7   4      398.81      418.82      5.05 o 
   1   7   4       25.26       24.61      1.68 o 
   2   7   4       39.25       37.10      1.12 o 
   3   7   4        1.30        4.02      0.57 o 
   4   7   4        2.17        2.33      0.86 o 
   5   7   4      176.20      202.10      3.14 o 
   6   7   4       89.32       84.61      1.93 o 
   7   7   4      368.96      371.94      5.66 o 
   8   7   4        9.67        6.09      0.91 o 
   9   7   4       37.21       39.46      2.33 o 
  10   7   4       10.54       13.62      1.64 o 
  11   7   4       15.82       13.84      1.88 o 
  12   7   4        0.56       -1.09      1.09 o 
  13   7   4        0.97        2.26      1.29 o 
  -8   8   4        8.90       11.93      4.17 o 
  -7   8   4        0.32        0.24      1.39 o 
  -6   8   4       26.70       21.88      2.38 o 
  -5   8   4        2.89        2.02      1.32 o 
  -4   8   4       18.70       15.39      1.06 o 
  -3   8   4       11.99       13.66      0.99 o 
  -2   8   4        5.79        5.86      0.77 o 
  -1   8   4        9.60       10.17      1.19 o 
   0   8   4       25.35       27.32      1.36 o 
   1   8   4       28.89       29.30      1.51 o 
   2   8   4        0.73        0.85      0.51 o 
   3   8   4       28.62       29.91      1.17 o 
   4   8   4      165.77      161.32      2.58 o 
   5   8   4      121.26      124.61      2.45 o 
   6   8   4      136.64      128.99      2.60 o 
   7   8   4      167.99      171.41      3.09 o 
   8   8   4       34.39       32.00      2.81 o 
   9   8   4        5.93        7.77      1.36 o 
  10   8   4        6.29        3.01      1.18 o 
  11   8   4        0.93        1.07      1.17 o 
  12   8   4        0.38        0.31      1.25 o 
  13   8   4        0.02       -0.18      1.19 o 
  -7   9   4        0.25       -0.35      1.45 o 
  -6   9   4        4.29        3.75      1.61 o 
  -5   9   4       13.49       13.39      2.05 o 
  -4   9   4        6.86       10.04      0.96 o 
  -3   9   4       63.52       58.22      2.72 o 
  -2   9   4       38.43       39.94      2.14 o 
  -1   9   4      125.03      120.99      3.32 o 
   0   9   4        2.24        3.28      1.18 o 
   1   9   4        3.43        6.56      0.98 o 
   2   9   4       36.57       38.97      1.41 o 
   3   9   4       14.89       16.07      1.05 o 
   4   9   4      175.58      187.10      3.94 o 
   5   9   4       27.73       26.86      1.49 o 
   6   9   4        2.52        1.10      0.77 o 
   7   9   4        9.86        9.06      1.01 o 
   8   9   4       10.63        7.44      1.69 o 
   9   9   4        7.34        8.03      1.44 o 
  10   9   4        0.05       -1.02      1.02 o 
  11   9   4       31.41       32.12      3.38 o 
  12   9   4        4.23        5.69      1.63 o 
  -6  10   4        0.04       -0.72      1.35 o 
  -5  10   4        6.97        7.76      2.28 o 
  -4  10   4        0.18        0.90      1.38 o 
  -3  10   4        0.05       -1.03      1.22 o 
  -2  10   4        0.31        2.18      1.09 o 
  -1  10   4        3.20        4.09      1.18 o 
   0  10   4       80.06       87.78      2.97 o 
   1  10   4       13.69       14.89      1.34 o 
   2  10   4       62.05       58.80      1.91 o 
   3  10   4       15.83       17.58      1.16 o 
   4  10   4        0.01       -0.64      0.70 o 
   5  10   4       26.54       26.02      1.35 o 
   6  10   4       20.16       20.85      1.37 o 
   7  10   4        0.21       -0.49      0.80 o 
   8  10   4       32.49       35.10      2.30 o 
   9  10   4        0.22       -0.30      1.42 o 
  10  10   4       11.91       11.28      2.00 o 
  11  10   4        1.14        0.44      1.16 o 
  12  10   4        1.48        2.28      1.41 o 
  -5  11   4        0.99        2.87      1.83 o 
  -4  11   4        6.35        2.21      3.48 o 
  -3  11   4        0.69        2.81      1.51 o 
  -2  11   4        0.03        1.74      1.47 o 
  -1  11   4        0.01       -0.32      1.31 o 
   0  11   4        6.56        8.91      1.85 o 
   1  11   4        0.23       -0.52      0.81 o 
   2  11   4       20.12       16.97      1.65 o 
   3  11   4       15.97       14.93      1.27 o 
   4  11   4        6.41        6.99      1.03 o 
   5  11   4        1.66        2.52      0.88 o 
   6  11   4        0.11       -0.05      0.86 o 
   7  11   4        0.14       -0.85      0.85 o 
   8  11   4        0.21        1.19      1.11 o 
   9  11   4        0.53        2.16      1.23 o 
  10  11   4        6.93       13.22      2.61 o 
  11  11   4        4.46        3.42      1.44 o 
  -3  12   4        0.00       -0.16      1.49 o 
  -2  12   4        6.18        5.14      1.81 o 
  -1  12   4        2.05        0.04      1.40 o 
   0  12   4        0.01        0.61      1.38 o 
   1  12   4        5.75        4.46      1.70 o 
   2  12   4        5.54        5.52      1.37 o 
   3  12   4        9.51        8.84      1.57 o 
   4  12   4       21.38       24.00      2.10 o 
   5  12   4        0.04       -0.82      1.16 o 
   6  12   4        0.03       -0.87      0.87 o 
   7  12   4        0.77        0.78      1.05 o 
   8  12   4        0.09       -1.08      1.08 o 
   9  12   4        3.17        4.15      1.54 o 
  10  12   4        1.25        1.43      1.79 o 
  11  12   4        4.52        3.71      1.51 o 
  -2  13   4        1.20        0.85      1.79 o 
  -1  13   4        1.84       -0.18      2.27 o 
   0  13   4        2.90        1.30      2.00 o 
   1  13   4        0.82       -0.79      1.41 o 
   2  13   4        2.63        5.17      1.76 o 
   3  13   4        0.43       -1.30      1.30 o 
   4  13   4        0.10       -0.56      1.15 o 
   5  13   4        0.74       -1.18      1.18 o 
   6  13   4        0.01       -0.88      0.88 o 
   7  13   4        0.15       -1.07      1.07 o 
   8  13   4        0.12       -1.17      1.17 o 
   9  13   4        0.79        0.52      2.10 o 
  10  13   4        0.24       -1.22      1.22 o 
   0  14   4        1.65       -0.75      1.73 o 
   1  14   4        0.00       -1.67      1.67 o 
   2  14   4        1.00       -0.15      1.58 o 
   3  14   4        0.33        0.24      2.19 o 
   4  14   4        0.08        0.00      1.28 o 
   5  14   4        2.76        1.73      1.35 o 
   6  14   4        2.00        1.98      2.67 o 
   7  14   4        2.61        3.02      2.18 o 
   8  14   4        0.94        2.59      1.44 o 
  -5 -11   5        2.57        1.80      1.15 o 
  -4 -11   5        0.23        1.03      1.16 o 
  -3 -11   5        3.71        4.01      1.19 o 
  -2 -11   5        2.23        3.67      1.23 o 
  -1 -11   5        0.17       -0.59      1.16 o 
   0 -11   5        0.86       -0.70      1.41 o 
  -7 -10   5        0.04        3.11      1.58 o 
  -6 -10   5        0.96        0.84      0.87 o 
  -5 -10   5        0.36       -0.93      0.93 o 
  -4 -10   5        1.19        2.19      1.03 o 
  -3 -10   5        0.23        2.14      1.09 o 
  -2 -10   5        0.00       -0.78      1.05 o 
  -1 -10   5        0.16        1.09      1.12 o 
   0 -10   5        0.02        0.95      1.14 o 
   1 -10   5        0.67       -1.04      1.04 o 
   2 -10   5        0.15        0.35      1.13 o 
   3 -10   5        0.02        0.58      1.39 o 
  -8  -9   5        0.38        0.81      1.40 o 
  -7  -9   5        0.01        0.58      1.15 o 
  -6  -9   5        2.12        2.22      0.91 o 
  -5  -9   5       12.27       12.44      1.57 o 
  -4  -9   5        0.29       -1.14      1.14 o 
  -3  -9   5        1.36       -0.27      0.85 o 
  -2  -9   5        4.94        3.15      1.03 o 
  -1  -9   5        0.37        0.09      0.95 o 
   0  -9   5        0.18       -0.08      1.07 o 
   1  -9   5        0.90        1.08      0.93 o 
   2  -9   5        3.60        5.21      1.14 o 
   3  -9   5        0.01        0.28      0.82 o 
   4  -9   5        0.56       -0.52      0.95 o 
   5  -9   5        0.02       -0.19      1.29 o 
  -9  -8   5        0.12       -0.75      1.99 o 
  -8  -8   5        9.36       10.76      1.14 o 
  -7  -8   5        4.10        3.28      0.87 o 
  -6  -8   5       20.49       23.95      1.46 o 
  -5  -8   5        4.55        5.92      1.00 o 
  -4  -8   5       39.77       39.33      1.83 o 
  -3  -8   5        0.04        0.26      0.83 o 
  -2  -8   5        0.03        1.01      0.85 o 
  -1  -8   5        0.05        0.45      1.07 o 
   0  -8   5        0.26        0.49      1.04 o 
   1  -8   5        1.32        1.89      0.89 o 
   2  -8   5        8.27        7.73      1.11 o 
   3  -8   5        0.83        1.88      0.88 o 
   4  -8   5        0.51        0.89      0.76 o 
   5  -8   5        0.00       -1.22      1.26 o 
   6  -8   5        3.09        2.70      1.29 o 
 -10  -7   5        9.12        9.85      2.14 o 
  -9  -7   5        0.14       -0.82      2.47 o 
  -8  -7   5        2.16        3.32      1.00 o 
  -7  -7   5        0.06        0.29      0.70 o 
  -6  -7   5        3.04        4.28      0.84 o 
  -5  -7   5       17.60       18.88      2.18 o 
  -4  -7   5        2.37        3.51      0.88 o 
  -3  -7   5       64.63       68.61      2.09 o 
  -2  -7   5       30.21       27.67      1.60 o 
  -1  -7   5       45.36       47.48      1.71 o 
   0  -7   5        0.30       -0.39      0.69 o 
   1  -7   5        2.30        2.20      0.78 o 
   2  -7   5        1.34        2.60      1.11 o 
   3  -7   5        2.85        3.02      0.85 o 
   4  -7   5        2.37        2.80      0.92 o 
   5  -7   5        0.19        0.65      0.79 o 
   6  -7   5        0.37        0.13      1.09 o 
   7  -7   5        1.47        3.19      2.99 o 
 -10  -6   5        1.53        2.81      1.69 o 
  -9  -6   5        1.27        2.31      0.99 o 
  -8  -6   5        7.02        8.67      1.02 o 
  -7  -6   5        1.39        1.05      0.75 o 
  -6  -6   5       30.44       32.36      1.61 o 
  -5  -6   5       27.69       26.18      1.68 o 
  -4  -6   5       42.96       46.35      1.66 o 
  -3  -6   5       75.72       74.82      2.01 o 
  -2  -6   5        9.88        8.84      0.88 o 
  -1  -6   5        0.07        0.45      0.67 o 
   0  -6   5        9.81       10.10      1.07 o 
   1  -6   5        3.13        2.73      0.77 o 
   2  -6   5       45.26       44.45      1.59 o 
   3  -6   5        4.69        3.29      0.80 o 
   4  -6   5        0.29       -0.26      0.61 o 
   5  -6   5        1.49        1.39      0.73 o 
   6  -6   5        1.73        2.43      0.94 o 
   7  -6   5       17.74       15.42      2.30 o 
   8  -6   5        0.79        0.49      1.54 o 
 -11  -5   5        6.98        9.84      1.83 o 
 -10  -5   5        4.41        4.05      1.39 o 
  -9  -5   5        2.28        3.18      0.82 o 
  -8  -5   5       12.15       10.17      0.97 o 
  -7  -5   5       32.88       33.05      2.27 o 
  -6  -5   5        2.89        1.24      0.63 o 
  -5  -5   5       45.37       44.68      1.97 o 
  -4  -5   5      118.41      117.66      2.37 o 
  -3  -5   5        0.88        1.02      0.51 o 
  -2  -5   5       85.84       91.04      1.51 o 
  -1  -5   5       16.89       15.54      0.73 o 
   0  -5   5       28.18       25.04      1.13 o 
   1  -5   5       22.87       25.73      1.20 o 
   2  -5   5       13.89       16.60      1.07 o 
   3  -5   5        2.80        2.85      0.75 o 
   4  -5   5        1.86        2.97      0.85 o 
   5  -5   5        3.48        3.36      0.82 o 
   6  -5   5        9.77       11.75      1.17 o 
   7  -5   5        4.86        5.72      1.19 o 
   8  -5   5        5.60        3.06      1.78 o 
   9  -5   5        2.67       -0.18      1.68 o 
 -11  -4   5        0.20        1.14      1.67 o 
 -10  -4   5        2.83        4.01      1.17 o 
  -9  -4   5        6.37        9.02      1.03 o 
  -8  -4   5       10.65       13.40      1.20 o 
  -7  -4   5       11.08       11.48      1.00 o 
  -6  -4   5       27.14       24.15      1.13 o 
  -5  -4   5        5.25        8.99      1.35 o 
  -4  -4   5      196.29      195.83      4.59 o 
  -3  -4   5       79.51       88.11      3.47 o 
  -2  -4   5        0.02       -0.39      0.41 o 
  -1  -4   5        2.14        0.44      0.44 o 
   0  -4   5       38.06       42.20      1.52 o 
   1  -4   5      110.01      107.02      1.93 o 
   2  -4   5       63.75       68.53      1.62 o 
   3  -4   5      316.05      324.31      4.38 o 
   4  -4   5        5.05        5.52      0.89 o 
   5  -4   5        2.15        1.62      0.77 o 
   6  -4   5        0.13        0.30      0.86 o 
   7  -4   5        0.84        1.05      0.95 o 
   8  -4   5        0.54        0.95      1.20 o 
   9  -4   5        0.16       -0.18      1.61 o 
  10  -4   5        4.33        6.95      4.28 o 
 -11  -3   5        3.79        4.30      0.98 o 
 -10  -3   5        0.48        2.37      1.83 o 
  -9  -3   5        8.01        8.09      1.44 o 
  -8  -3   5        0.21        0.70      0.68 o 
  -7  -3   5      288.93      289.39      4.37 o 
  -6  -3   5        3.77        3.36      0.57 o 
  -5  -3   5      543.81      534.18     10.66 o 
  -4  -3   5       32.77       30.16      2.22 o 
  -3  -3   5        1.08        1.55      0.44 o 
  -2  -3   5      205.45      194.83      3.42 o 
  -1  -3   5        7.68        6.41      0.60 o 
   0  -3   5      150.77      136.73      2.57 o 
   1  -3   5      159.13      155.61      2.77 o 
   2  -3   5      313.15      315.01      3.18 o 
   3  -3   5        5.94        7.06      0.66 o 
   4  -3   5        9.49        8.80      1.04 o 
   5  -3   5        4.11        5.94      0.84 o 
   6  -3   5        0.24        0.77      0.71 o 
   7  -3   5       21.98       26.56      1.54 o 
   8  -3   5        3.82        5.53      1.17 o 
   9  -3   5        3.83        1.32      1.53 o 
  10  -3   5        5.37       13.83      2.43 o 
 -11  -2   5        1.12        0.33      0.85 o 
 -10  -2   5       15.61       17.39      1.44 o 
  -9  -2   5       54.37       43.00      2.10 o 
  -8  -2   5       10.43       14.56      1.08 o 
  -7  -2   5      133.98      135.06      2.85 o 
  -6  -2   5        0.50       -0.49      0.81 o 
  -5  -2   5        1.66        1.94      1.09 o 
  -4  -2   5        0.62        3.28      1.11 o 
  -3  -2   5        9.54       10.85      0.69 o 
  -2  -2   5        0.52       -0.15      0.39 o 
  -1  -2   5       66.79       65.52      1.30 o 
   0  -2   5        8.13        6.60      0.51 o 
   1  -2   5      756.12      753.03      8.40 o 
   2  -2   5      171.04      167.82      3.13 o 
   3  -2   5     1707.73     1717.34     13.87 o 
   4  -2   5      241.73      247.12      4.64 o 
   5  -2   5      181.18      180.92      4.36 o 
   6  -2   5        3.58        3.31      0.91 o 
   7  -2   5       42.61       44.75      2.15 o 
   8  -2   5       27.93       29.50      1.90 o 
   9  -2   5        3.99        5.64      1.20 o 
  10  -2   5        1.46        2.68      1.38 o 
  11  -2   5       10.83       18.57      2.55 o 
 -11  -1   5        1.77        1.64      0.93 o 
 -10  -1   5       21.93       25.39      2.02 o 
  -9  -1   5        0.19        1.14      0.77 o 
  -8  -1   5        0.41        0.11      0.70 o 
  -7  -1   5       34.31       29.25      1.58 o 
  -6  -1   5       14.99       17.25      0.87 o 
  -5  -1   5       34.01       28.97      2.42 o 
  -4  -1   5       13.49       13.30      1.41 o 
  -3  -1   5      359.35      400.74      5.13 o 
  -2  -1   5        0.06       -0.34      0.34 o 
  -1  -1   5       99.57      109.74      1.47 o 
   0  -1   5        0.01        0.36      0.37 o 
   1  -1   5      911.68      990.83      8.77 o 
   2  -1   5     1264.57     1261.75     14.30 o 
   3  -1   5      450.04      436.02      6.94 o 
   4  -1   5     1602.99     1641.50     18.92 o 
   5  -1   5       44.12       43.81      1.95 o 
   6  -1   5      186.94      183.84      4.52 o 
   7  -1   5       16.93       16.88      1.40 o 
   8  -1   5        0.73        0.83      0.84 o 
   9  -1   5        0.49        0.49      0.98 o 
  10  -1   5        1.52        1.59      1.25 o 
  11  -1   5       35.28       44.08      3.38 o 
  12  -1   5        6.17        8.75      2.21 o 
 -11   0   5        0.30        2.07      1.02 o 
 -10   0   5        0.59        0.70      0.89 o 
  -9   0   5       14.88       20.59      1.50 o 
  -8   0   5       52.42       53.76      1.97 o 
  -7   0   5       16.32       12.18      0.93 o 
  -6   0   5      188.02      170.26      2.91 o 
  -5   0   5        0.06        0.44      0.38 o 
  -4   0   5       51.57       47.13      1.92 o 
  -3   0   5       60.54       72.82      1.75 o 
  -2   0   5       94.63      118.18      2.39 o 
  -1   0   5       10.65        7.37      0.68 o 
   0   0   5       18.40       15.48      0.81 o 
   1   0   5      564.41      523.20      7.79 o 
   2   0   5        2.53        4.13      0.37 o 
   3   0   5      114.87      110.80      1.65 o 
   4   0   5       19.51       24.93      1.28 o 
   5   0   5       69.44       65.52      1.45 o 
   6   0   5       12.80       13.35      0.99 o 
   7   0   5        0.88        0.52      0.68 o 
   8   0   5       84.26       89.43      2.51 o 
   9   0   5      129.60      122.39      3.05 o 
  10   0   5       43.57       43.30      2.59 o 
  11   0   5       13.73       15.66      2.88 o 
  12   0   5        0.22        1.78      2.07 o 
 -11   1   5       13.34       13.23      2.40 o 
 -10   1   5        2.11        1.67      1.32 o 
  -9   1   5       46.41       49.67      2.08 o 
  -8   1   5        0.07       -0.65      0.65 o 
  -7   1   5       14.30       19.68      1.52 o 
  -6   1   5      162.09      155.62      3.15 o 
  -5   1   5       10.19       10.62      0.74 o 
  -4   1   5       19.12       29.32      1.45 o 
  -3   1   5        1.80       -0.11      0.36 o 
  -2   1   5        0.68        6.67      0.56 o 
  -1   1   5        4.18        6.25      0.55 o 
   1   1   5      650.51      693.41      9.83 o 
   2   1   5      671.81      728.90     10.43 o 
   3   1   5       77.21       68.87      1.44 o 
   4   1   5       85.91       97.67      1.61 o 
   5   1   5      633.80      624.27      6.41 o 
   6   1   5       69.45       67.32      1.73 o 
   7   1   5       34.51       32.07      1.47 o 
   8   1   5      177.69      183.20      3.21 o 
   9   1   5        6.76        7.48      0.96 o 
  10   1   5       51.16       56.17      2.63 o 
  11   1   5        0.12       -1.39      1.56 o 
  12   1   5       26.67       31.54      2.91 o 
 -10   2   5       14.60       14.50      1.48 o 
  -9   2   5       41.55       44.16      2.10 o 
  -8   2   5       30.73       30.04      2.03 o 
  -7   2   5       40.51       36.05      1.67 o 
  -6   2   5       57.95       48.67      1.72 o 
  -5   2   5        7.19        9.41      0.62 o 
  -4   2   5       40.12       46.24      2.03 o 
  -3   2   5      456.44      432.79      5.97 o 
  -2   2   5      317.21      341.24      3.86 o 
  -1   2   5      565.76      585.10      7.19 o 
   0   2   5      137.34      143.23      2.72 o 
   1   2   5       13.70       16.39      1.17 o 
   2   2   5        1.86        0.33      0.42 o 
   3   2   5      894.54      900.91     10.26 o 
   4   2   5      690.00      665.41      8.18 o 
   5   2   5      369.58      352.21      3.96 o 
   6   2   5      118.91      127.77      2.89 o 
   7   2   5      163.19      167.51      2.91 o 
   8   2   5       91.15       89.23      2.40 o 
   9   2   5        7.14        7.91      0.96 o 
  10   2   5       78.00       69.53      2.23 o 
  11   2   5       23.67       20.69      1.92 o 
  12   2   5       16.37       18.13      2.30 o 
  13   2   5        1.41        1.21      1.64 o 
 -10   3   5        0.01        1.48      1.17 o 
  -9   3   5        4.91        6.38      1.17 o 
  -8   3   5        4.45        4.34      0.99 o 
  -7   3   5       56.23       49.70      2.63 o 
  -6   3   5       15.39       19.30      1.32 o 
  -5   3   5     1084.00     1028.47     14.30 o 
  -4   3   5        5.49        5.06      0.46 o 
  -3   3   5      102.37       97.24      2.90 o 
  -2   3   5      360.84      392.41      4.32 o 
  -1   3   5        7.60        5.29      0.39 o 
   0   3   5        9.93       15.04      1.16 o 
   1   3   5     1949.23     1924.29     31.76 o 
   2   3   5     1755.49     1767.90     19.41 o 
   3   3   5       21.52       23.05      0.75 o 
   4   3   5       67.38       70.40      2.07 o 
   5   3   5      504.12      514.26      5.37 o 
   6   3   5      223.45      223.77      3.67 o 
   7   3   5       48.57       50.41      1.59 o 
   8   3   5       26.57       21.84      1.46 o 
   9   3   5      110.28      111.40      2.45 o 
  10   3   5       27.19       28.84      1.55 o 
  11   3   5       64.35       68.52      2.76 o 
  12   3   5        6.53        7.61      1.82 o 
  13   3   5        4.50        2.35      1.66 o 
 -10   4   5        2.26        6.17      4.67 o 
  -9   4   5        1.79        3.45      1.11 o 
  -8   4   5       58.43       64.48      2.48 o 
  -7   4   5        4.73        3.77      0.94 o 
  -6   4   5       70.01       65.74      2.20 o 
  -5   4   5        0.02       -0.26      0.81 o 
  -4   4   5       11.49       10.13      0.90 o 
  -3   4   5       42.20       25.93      2.87 o 
  -2   4   5        7.96        2.74      0.43 o 
  -1   4   5     1082.92      969.27     13.38 o 
   0   4   5       31.88       33.18      1.42 o 
   1   4   5       91.47       72.29      1.89 o 
   2   4   5     2384.05     2527.59     32.59 o 
   3   4   5     1437.70     1511.48     17.27 o 
   4   4   5        2.53        0.55      0.43 o 
   5   4   5        7.40        6.22      0.56 o 
   6   4   5       79.67       64.50      1.79 o 
   7   4   5       11.74        9.62      1.19 o 
   8   4   5        2.71        1.87      0.79 o 
   9   4   5        7.04        6.70      1.01 o 
  10   4   5        1.93        1.62      0.82 o 
  11   4   5       59.82       56.97      3.23 o 
  12   4   5        0.57        1.42      1.52 o 
  13   4   5       10.44       12.45      3.65 o 
  -9   5   5       14.40       15.18      2.78 o 
  -8   5   5        1.05        0.16      1.27 o 
  -7   5   5       14.85       14.86      1.44 o 
  -6   5   5        3.84        3.87      0.92 o 
  -5   5   5       16.34       13.56      1.27 o 
  -4   5   5      666.56      615.87     15.00 o 
  -3   5   5        0.88        0.98      0.45 o 
  -2   5   5      146.91      128.38      3.69 o 
  -1   5   5      913.07      967.22     13.06 o 
   0   5   5       20.44       24.67      0.84 o 
   1   5   5      443.53      472.53      7.87 o 
   3   5   5       83.19       77.68      1.74 o 
   4   5   5       13.72       12.70      0.83 o 
   5   5   5        6.57       10.77      0.66 o 
   6   5   5      249.02      264.68      3.34 o 
   7   5   5        4.90        5.85      0.90 o 
   8   5   5        0.10        1.19      0.68 o 
   9   5   5        5.29        4.48      0.97 o 
  10   5   5       23.01       18.67      1.53 o 
  11   5   5       19.61       16.29      1.89 o 
  12   5   5       27.42       22.66      2.49 o 
  13   5   5       13.21       14.18      2.22 o 
  -9   6   5        8.01       16.95      4.53 o 
  -8   6   5       19.46       23.03      1.89 o 
  -7   6   5       20.13       23.68      1.81 o 
  -6   6   5        7.31        7.22      1.87 o 
  -5   6   5       76.11       73.76      2.43 o 
  -4   6   5        0.71        2.98      1.13 o 
  -3   6   5       67.25       65.64      2.09 o 
  -2   6   5       17.87       17.28      1.96 o 
  -1   6   5       46.54       47.91      1.64 o 
   0   6   5      378.45      384.60      5.30 o 
   1   6   5       27.35       25.53      1.19 o 
   2   6   5       78.21       75.02      1.63 o 
   3   6   5      851.09      878.42      9.33 o 
   4   6   5        8.52        8.99      1.26 o 
   5   6   5       22.54       21.72      1.07 o 
   6   6   5       21.35       29.04      1.20 o 
   7   6   5        6.43        8.26      0.88 o 
   8   6   5       27.58       27.97      1.43 o 
   9   6   5       21.83       18.01      1.43 o 
  10   6   5        1.76        0.12      0.99 o 
  11   6   5        0.62        0.26      1.10 o 
  12   6   5        0.36       -1.02      1.41 o 
  13   6   5        2.86        3.78      1.70 o 
  -8   7   5        4.55        5.66      3.21 o 
  -7   7   5       18.73       19.66      1.99 o 
  -6   7   5       44.58       40.68      2.16 o 
  -5   7   5        1.98        1.18      1.35 o 
  -4   7   5       88.47       83.94      4.95 o 
  -3   7   5       71.55       70.23      2.63 o 
  -2   7   5       53.21       53.44      1.94 o 
  -1   7   5        0.01        0.06      0.67 o 
   0   7   5      612.82      604.38     11.57 o 
   1   7   5      184.58      195.04      3.77 o 
   2   7   5       65.76       71.73      2.17 o 
   3   7   5       27.94       38.64      1.50 o 
   4   7   5       94.72       95.84      4.49 o 
   5   7   5        4.55        4.28      0.67 o 
   6   7   5        5.54        5.88      0.80 o 
   7   7   5        7.77        6.35      0.99 o 
   8   7   5        9.80        8.73      1.10 o 
   9   7   5        7.26        8.33      1.14 o 
  10   7   5        4.60        3.98      1.57 o 
  11   7   5        1.28        1.02      1.51 o 
  12   7   5        2.06        1.48      2.06 o 
  13   7   5        1.96        1.21      1.58 o 
  -7   8   5        3.75        3.39      1.48 o 
  -6   8   5        8.27        6.68      1.30 o 
  -5   8   5       33.95       31.32      2.03 o 
  -4   8   5       23.87       24.75      1.77 o 
  -3   8   5      117.36      120.85      3.24 o 
  -2   8   5        0.07       -0.49      0.84 o 
  -1   8   5       95.92       86.97      2.54 o 
   0   8   5        1.04        1.95      0.73 o 
   1   8   5      362.73      168.75      5.38 o 
   2   8   5        3.56        0.87      0.99 o 
   3   8   5       14.25       16.39      1.19 o 
   4   8   5       25.27       29.02      1.26 o 
   5   8   5      174.14      173.02      2.94 o 
   6   8   5       59.74       58.00      1.74 o 
   7   8   5       30.10       23.98      2.23 o 
   8   8   5        8.43        8.28      2.08 o 
   9   8   5        1.46        3.13      1.38 o 
  10   8   5        3.77        2.82      2.37 o 
  11   8   5        0.08        0.34      1.41 o 
  12   8   5        0.34        0.56      1.60 o 
  13   8   5        0.26       -0.57      2.06 o 
  -7   9   5        6.97        6.84      2.00 o 
  -6   9   5       10.10       12.26      5.18 o 
  -5   9   5        0.65       -0.57      0.98 o 
  -4   9   5        0.05        0.14      1.28 o 
  -3   9   5        2.72        0.94      1.73 o 
  -2   9   5        0.69        1.57      1.72 o 
  -1   9   5        1.65        0.88      0.89 o 
   0   9   5       69.41       66.46      3.31 o 
   1   9   5      250.58      245.02      5.46 o 
   2   9   5      179.65      183.09      3.43 o 
   3   9   5       52.40       46.35      1.76 o 
   4   9   5       12.06       14.40      1.19 o 
   5   9   5       92.88       91.89      4.02 o 
   6   9   5       13.61       14.19      1.24 o 
   7   9   5        1.60        1.30      1.09 o 
   8   9   5        2.75        0.97      1.08 o 
   9   9   5        5.52        5.09      2.59 o 
  10   9   5        0.93       -0.24      1.31 o 
  11   9   5        1.81        1.66      1.56 o 
  12   9   5        1.59        3.18      3.06 o 
  -6  10   5        1.76        4.62      1.84 o 
  -5  10   5        6.26        7.97      1.75 o 
  -4  10   5        0.03       -0.06      2.60 o 
  -3  10   5        1.52       -0.12      0.91 o 
  -2  10   5        0.14       -0.17      0.90 o 
  -1  10   5       36.69       38.32      2.36 o 
   0  10   5        5.27        5.67      1.24 o 
   1  10   5       51.71       53.16      1.98 o 
   2  10   5      177.92      173.27      6.19 o 
   3  10   5       96.74       97.32      4.67 o 
   4  10   5        8.75        7.26      1.21 o 
   5  10   5       15.85       15.67      1.33 o 
   6  10   5        9.58        8.62      1.15 o 
   7  10   5        4.45        4.78      1.15 o 
   8  10   5        4.09       -0.85      2.14 o 
   9  10   5        1.40        0.60      1.37 o 
  10  10   5        5.43        3.28      2.05 o 
  11  10   5        5.60        7.60      1.99 o 
  12  10   5        2.34        2.89      1.75 o 
  -5  11   5        0.00       -0.88      1.46 o 
  -4  11   5        4.93        2.36      1.54 o 
  -3  11   5        0.05        0.29      1.27 o 
  -2  11   5        1.94        0.72      1.29 o 
  -1  11   5        0.67        1.23      1.04 o 
   0  11   5       23.08       20.24      1.81 o 
   1  11   5        0.09        0.00      0.98 o 
   2  11   5        0.65        1.04      0.86 o 
   3  11   5       10.26       13.58      1.82 o 
   4  11   5       39.97       44.12      3.11 o 
   5  11   5        0.94        0.94      0.92 o 
   6  11   5        1.35        0.91      1.27 o 
   7  11   5       13.46       12.00      1.89 o 
   8  11   5        3.43        3.04      1.95 o 
   9  11   5        1.18        5.50      2.80 o 
  10  11   5        0.76        0.12      1.54 o 
  11  11   5        0.88       -0.46      1.52 o 
  12  11   5        0.69        2.71      1.80 o 
  -3  12   5        0.54        3.68      1.66 o 
  -2  12   5        0.00       -1.40      2.96 o 
  -1  12   5        8.93        7.71      1.81 o 
   0  12   5        5.11        7.52      1.78 o 
   1  12   5        3.11        2.85      1.79 o 
   2  12   5        8.34        9.71      1.53 o 
   3  12   5        0.38        0.18      1.06 o 
   4  12   5        0.06        0.62      1.28 o 
   5  12   5       20.45       20.41      1.93 o 
   6  12   5        0.99        1.63      1.20 o 
   7  12   5        1.20        1.58      1.42 o 
   8  12   5        0.02       -0.41      1.36 o 
   9  12   5        0.59       -1.64      3.15 o 
  10  12   5        4.43        3.75      2.31 o 
  11  12   5        6.05        7.48      2.31 o 
  -2  13   5        0.84        1.65      1.77 o 
  -1  13   5        0.11       -1.31      1.31 o 
   0  13   5        0.49       -0.93      1.29 o 
   1  13   5        0.02       -0.63      1.38 o 
   2  13   5        1.50        1.42      1.46 o 
   3  13   5       11.58       10.89      1.70 o 
   4  13   5        8.67        8.10      1.86 o 
   5  13   5        3.75        1.01      2.21 o 
   6  13   5        0.65       -1.12      1.12 o 
   7  13   5        3.25        4.34      1.72 o 
   8  13   5        0.10       -1.36      1.36 o 
   9  13   5        3.90        2.82      1.74 o 
  10  13   5        1.22       -0.26      2.82 o 
   0  14   5        0.27        1.06      1.78 o 
   1  14   5        1.26       -0.30      2.04 o 
   2  14   5        0.12       -1.45      1.45 o 
   3  14   5        1.80        1.09      1.58 o 
   4  14   5        0.06        0.20      1.55 o 
   5  14   5        0.02       -0.97      1.53 o 
   6  14   5        3.93        5.27      1.91 o 
   7  14   5        1.17        2.93      1.75 o 
   8  14   5        1.26        1.32      1.67 o 
  -6 -10   6        2.07        5.43      3.23 o 
  -5 -10   6        0.29       -0.99      1.54 o 
  -4 -10   6        0.00       -0.13      1.44 o 
  -3 -10   6        0.15        0.21      1.50 o 
  -2 -10   6        3.77        3.07      2.40 o 
  -1 -10   6        0.02        0.45      1.03 o 
   0 -10   6        3.79        4.58      1.16 o 
   1 -10   6        4.29        3.24      1.15 o 
   2 -10   6        0.44       -1.11      1.11 o 
  -7  -9   6        1.33        1.47      1.45 o 
  -6  -9   6        0.21       -0.42      1.39 o 
  -5  -9   6        0.09       -0.34      1.40 o 
  -4  -9   6        4.67        3.65      1.68 o 
  -3  -9   6        0.00        1.23      1.43 o 
  -2  -9   6        0.85        1.74      1.41 o 
  -1  -9   6        9.07        8.77      1.58 o 
   0  -9   6        1.44        1.88      1.18 o 
   1  -9   6       20.69       18.47      1.42 o 
   2  -9   6        6.61        7.37      1.18 o 
   3  -9   6        0.11        0.10      0.94 o 
   4  -9   6        0.00       -0.11      1.32 o 
  -8  -8   6        0.32        0.58      1.79 o 
  -7  -8   6        3.46        3.56      1.57 o 
  -6  -8   6        5.42        7.09      1.75 o 
  -5  -8   6        8.38        8.10      1.72 o 
  -4  -8   6        0.01        2.68      1.72 o 
  -3  -8   6       10.93       10.78      1.95 o 
  -2  -8   6        2.15        1.64      1.32 o 
  -1  -8   6        8.82       10.09      1.99 o 
   0  -8   6        6.29        4.19      0.86 o 
   1  -8   6        4.76        5.05      1.00 o 
   2  -8   6        1.03        0.29      0.90 o 
   3  -8   6        0.19       -0.62      0.82 o 
   4  -8   6        0.80        1.92      0.93 o 
   5  -8   6        0.34       -1.18      1.18 o 
  -9  -7   6        0.40       -2.34      2.34 o 
  -8  -7   6        0.71        1.88      1.69 o 
  -7  -7   6        1.41       -1.09      3.79 o 
  -6  -7   6        0.36        0.28      1.35 o 
  -5  -7   6        1.30        0.81      1.26 o 
  -4  -7   6        1.13        1.64      1.25 o 
  -3  -7   6        9.35        8.64      1.77 o 
  -2  -7   6        0.31        0.35      1.10 o 
  -1  -7   6        1.34        1.25      0.98 o 
   0  -7   6       15.97       19.41      1.56 o 
   1  -7   6       18.07       20.73      1.24 o 
   2  -7   6       78.99       75.81      2.00 o 
   3  -7   6       10.42        8.50      1.02 o 
   4  -7   6        1.81        1.93      0.87 o 
   5  -7   6        0.98        0.06      1.08 o 
   6  -7   6        0.07       -0.70      1.19 o 
   7  -7   6        0.42        1.28      1.35 o 
 -10  -6   6        0.81        0.35      1.50 o 
  -9  -6   6        2.59        1.38      1.45 o 
  -8  -6   6        0.21       -0.27      1.48 o 
  -7  -6   6        0.00       -0.08      1.75 o 
  -6  -6   6        1.06       -0.88      1.07 o 
  -5  -6   6       12.08       12.53      1.78 o 
  -4  -6   6        9.27       10.08      1.61 o 
  -3  -6   6        0.01       -0.93      1.03 o 
  -2  -6   6       18.45       18.96      1.93 o 
  -1  -6   6        3.48        3.22      1.06 o 
   0  -6   6       33.26       33.68      1.79 o 
   1  -6   6        5.16        4.82      0.74 o 
   2  -6   6       42.74       37.04      1.50 o 
   3  -6   6       36.81       39.12      1.60 o 
   4  -6   6        1.24        1.96      0.78 o 
   5  -6   6        0.78        0.21      0.82 o 
   6  -6   6        0.28        0.77      0.91 o 
   7  -6   6        0.39        0.18      1.15 o 
   8  -6   6        2.87        1.96      2.21 o 
 -10  -5   6        0.47        2.33      1.58 o 
  -9  -5   6        2.94        3.12      1.52 o 
  -8  -5   6        0.94        2.30      2.33 o 
  -7  -5   6        8.19       10.83      1.97 o 
  -6  -5   6        0.13        0.61      1.40 o 
  -5  -5   6       15.54       17.68      1.84 o 
  -4  -5   6        2.28        2.49      1.15 o 
  -3  -5   6        2.25        2.18      1.15 o 
  -2  -5   6       11.43       10.98      1.47 o 
  -1  -5   6       21.02       18.91      1.46 o 
   0  -5   6        0.01       -0.72      0.72 o 
   1  -5   6       34.36       30.81      1.40 o 
   2  -5   6       20.45       21.20      1.13 o 
   3  -5   6       92.48       88.85      2.25 o 
   4  -5   6        9.79        5.34      0.88 o 
   5  -5   6        0.64        0.66      0.75 o 
   6  -5   6        5.41        3.83      1.17 o 
   7  -5   6        0.02        0.66      0.92 o 
   8  -5   6        6.27        2.33      1.83 o 
   9  -5   6        0.18       -0.12      2.08 o 
 -10  -4   6        1.45        4.22      2.20 o 
  -9  -4   6        1.08       -1.11      1.11 o 
  -8  -4   6        1.95        1.43      1.24 o 
  -7  -4   6        5.22        3.70      1.73 o 
  -6  -4   6       63.74       58.21      3.19 o 
  -5  -4   6       28.05       26.56      5.13 o 
  -4  -4   6      103.36       99.77      3.31 o 
  -3  -4   6        8.26        7.56      1.89 o 
  -2  -4   6       50.93       50.48      1.98 o 
  -1  -4   6       10.27        7.92      1.64 o 
   0  -4   6        4.15        4.11      0.80 o 
   1  -4   6       47.59       54.85      2.33 o 
   2  -4   6        5.70        8.91      1.30 o 
   3  -4   6      140.64      143.42      3.18 o 
   4  -4   6       29.08       31.28      1.67 o 
   5  -4   6       23.82       20.70      1.34 o 
   6  -4   6       12.14       10.48      1.59 o 
   7  -4   6        0.21        0.04      0.95 o 
   8  -4   6        0.81        0.03      1.68 o 
   9  -4   6        2.00        2.36      1.77 o 
 -10  -3   6        4.49        3.99      1.68 o 
  -9  -3   6        5.65        3.43      1.29 o 
  -8  -3   6       45.76       46.63      2.84 o 
  -7  -3   6        8.26        8.13      2.19 o 
  -6  -3   6       25.53       35.38      6.37 o 
  -5  -3   6       68.95       66.59      3.10 o 
  -4  -3   6       15.61       15.50      1.89 o 
  -3  -3   6      146.68      151.30      5.04 o 
  -2  -3   6       76.56       75.09      2.27 o 
  -1  -3   6        7.69        8.70      0.86 o 
   0  -3   6       10.12       13.65      1.34 o 
   2  -3   6       12.52        9.83      0.96 o 
   3  -3   6       10.64       10.51      0.64 o 
   4  -3   6      212.74      215.54      3.21 o 
   5  -3   6        2.48        2.10      0.89 o 
   6  -3   6        0.02        0.64      0.88 o 
   7  -3   6        0.02       -0.15      0.80 o 
   8  -3   6       15.45       16.42      1.60 o 
   9  -3   6       17.39       14.13      1.88 o 
  10  -3   6       15.35       21.61      3.56 o 
 -11  -2   6        0.31        2.51      1.66 o 
 -10  -2   6       34.23       46.94      3.59 o 
  -9  -2   6        8.11        9.50      4.39 o 
  -8  -2   6       40.86       42.07      2.37 o 
  -7  -2   6        0.05       -0.76      0.86 o 
  -6  -2   6      199.24      191.68      5.21 o 
  -5  -2   6       22.76       23.70      2.06 o 
  -4  -2   6       31.33       33.23      2.34 o 
  -3  -2   6       58.64       55.39      2.61 o 
  -2  -2   6       48.11       50.58      1.33 o 
  -1  -2   6      570.28      580.85      6.21 o 
   0  -2   6      200.04      205.80      2.59 o 
   1  -2   6        2.57        3.23      1.01 o 
   2  -2   6       33.97       34.79      4.55 o 
   3  -2   6      154.11      167.63      3.37 o 
   4  -2   6       51.63       55.71      1.22 o 
   5  -2   6      375.00      340.53      5.04 o 
   6  -2   6       64.03       54.20      2.19 o 
   7  -2   6       13.34       15.39      1.24 o 
   8  -2   6        0.64        1.67      0.90 o 
   9  -2   6       12.72       11.87      1.30 o 
  10  -2   6        0.04        0.76      1.32 o 
  11  -2   6        1.64       -1.99      3.22 o 
 -11  -1   6        1.05        1.44      1.58 o 
 -10  -1   6       10.73       14.16      2.25 o 
  -9  -1   6       37.34       41.29      3.19 o 
  -8  -1   6        0.36       -0.31      1.07 o 
  -7  -1   6        1.46        1.47      0.91 o 
  -6  -1   6       56.20       51.88      2.16 o 
  -5  -1   6       94.62       94.48      8.09 o 
  -4  -1   6      165.41      167.66      6.58 o 
  -3  -1   6      612.94      607.92      7.52 o 
  -2  -1   6      215.86      215.16      3.18 o 
  -1  -1   6        0.55       -0.34      0.40 o 
   0  -1   6        0.82        0.25      0.42 o 
   1  -1   6        9.36       14.61      0.56 o 
   2  -1   6       67.15       71.72      2.13 o 
   3  -1   6       45.78       44.48      1.74 o 
   4  -1   6      264.05      255.15      3.51 o 
   5  -1   6       26.18       31.58      1.82 o 
   6  -1   6        7.13        8.25      2.78 o 
   7  -1   6        0.32       -0.75      0.75 o 
   8  -1   6        5.51        7.27      1.13 o 
   9  -1   6        4.46        6.08      2.33 o 
  10  -1   6       30.33       29.50      2.34 o 
  11  -1   6       12.10       15.39      2.01 o 
 -10   0   6        0.21        0.20      1.98 o 
  -9   0   6        0.55       -0.18      1.22 o 
  -8   0   6        2.36        2.58      1.88 o 
  -7   0   6       14.75       18.48      1.95 o 
  -6   0   6      313.55      276.03      5.37 o 
  -5   0   6       83.35       80.48      2.40 o 
  -4   0   6      183.47      192.17      4.50 o 
  -3   0   6       80.43       77.31      1.82 o 
  -2   0   6       18.77       24.46      1.28 o 
  -1   0   6      643.20      669.66      7.52 o 
   0   0   6      230.61      248.38      3.42 o 
   1   0   6      641.11      612.39      7.15 o 
   2   0   6        2.65        2.16      0.36 o 
   3   0   6       62.56       55.39      1.44 o 
   4   0   6       17.29       19.31      1.14 o 
   5   0   6        0.78       -0.41      0.42 o 
   6   0   6       48.71       48.34      1.64 o 
   7   0   6       43.99       42.75      1.65 o 
   8   0   6       35.03       40.16      1.97 o 
   9   0   6        0.02        0.49      0.90 o 
  10   0   6       31.00       29.42      1.92 o 
  11   0   6        2.35        2.61      1.72 o 
  12   0   6        1.01        0.85      1.61 o 
 -10   1   6        0.32        1.34      1.40 o 
  -9   1   6       35.85       39.52      9.01 o 
  -8   1   6       24.15       24.81      2.37 o 
  -7   1   6       53.92       54.73      4.41 o 
  -6   1   6       60.79       58.23      3.66 o 
  -5   1   6      125.66      131.98      3.14 o 
  -4   1   6       85.01       82.95      1.96 o 
  -3   1   6        2.52        0.77      0.54 o 
  -2   1   6      397.86      377.65      5.16 o 
  -1   1   6      179.56      184.47      3.41 o 
   0   1   6       92.01       90.14      1.69 o 
   1   1   6      231.45      243.05      6.53 o 
   2   1   6      148.72      164.11      3.38 o 
   3   1   6       36.81       34.27      0.98 o 
   4   1   6        7.89        5.83      0.71 o 
   5   1   6      247.03      229.71      3.28 o 
   6   1   6        0.55       -0.60      0.60 o 
   7   1   6      185.48      191.90      3.24 o 
   8   1   6       26.62       25.51      1.40 o 
   9   1   6        0.05        0.55      0.74 o 
  10   1   6        0.12        0.24      0.94 o 
  11   1   6       35.66       34.87      2.50 o 
  12   1   6        0.61        1.81      1.44 o 
 -10   2   6        0.35        1.27      1.57 o 
  -9   2   6        7.89       12.89      2.88 o 
  -8   2   6       19.99       20.52      4.94 o 
  -7   2   6        7.96        6.68      1.49 o 
  -6   2   6       45.20       44.30      2.62 o 
  -5   2   6      673.29      614.81     11.93 o 
  -3   2   6      333.18      313.57      4.64 o 
  -2   2   6      535.95      592.88      7.41 o 
  -1   2   6      968.14      994.20     17.74 o 
   0   2   6      374.90      403.45      7.87 o 
   1   2   6      174.53      197.08      4.85 o 
   2   2   6      213.21      266.60      4.01 o 
   3   2   6       58.17       49.47      1.12 o 
   4   2   6       56.84       54.57      1.37 o 
   5   2   6      662.28      675.34      8.30 o 
   6   2   6       50.50       48.96      4.10 o 
   7   2   6       22.07       20.85      1.39 o 
   8   2   6       13.32       12.09      1.24 o 
   9   2   6        9.53        9.07      1.23 o 
  10   2   6        0.26        0.47      0.81 o 
  11   2   6       63.60       64.23      3.60 o 
  12   2   6       14.44       17.15      2.37 o 
 -10   3   6       12.74       12.92      2.37 o 
  -9   3   6        8.04        7.40      0.98 o 
  -8   3   6       45.79       55.87      3.92 o 
  -7   3   6       35.10       29.72      1.31 o 
  -6   3   6       41.72       38.60      2.45 o 
  -5   3   6        0.06       -0.24      0.98 o 
  -4   3   6      435.49      330.07     11.90 o 
  -3   3   6       69.27       65.60      2.35 o 
  -2   3   6        4.69        3.68      0.40 o 
  -1   3   6        0.85        0.23      0.33 o 
   0   3   6      171.18      189.93      8.71 o 
   1   3   6       19.53       12.36      1.15 o 
   2   3   6       76.89       55.31      1.64 o 
   3   3   6     1012.57     1026.37     10.51 o 
   4   3   6       37.78       33.24      1.68 o 
   5   3   6       81.52       86.82      1.66 o 
   6   3   6       13.16       19.07      1.42 o 
   7   3   6       35.20       33.62      1.68 o 
   8   3   6       33.03       26.23      1.58 o 
   9   3   6       43.58       43.52      2.05 o 
  10   3   6       26.17       28.02      1.57 o 
  11   3   6        0.48       -1.04      1.04 o 
  12   3   6       43.87       48.11      3.39 o 
  13   3   6        1.91        2.99      1.78 o 
  -9   4   6        1.67        3.27      0.93 o 
  -8   4   6       42.56       45.08      2.90 o 
  -7   4   6       47.09       43.43      2.68 o 
  -6   4   6       63.37       72.34      2.54 o 
  -5   4   6       15.49       11.80      0.91 o 
  -4   4   6       75.35       70.84      2.90 o 
  -3   4   6       12.71        2.03      0.83 o 
  -2   4   6       23.18       18.95      2.03 o 
  -1   4   6      394.75      394.59      4.97 o 
   0   4   6      733.44      745.48      8.87 o 
   1   4   6     2377.65     2480.09     27.67 o 
   2   4   6       42.74       41.04      0.90 o 
   3   4   6      594.58      630.66      6.80 o 
   4   4   6       80.12       71.18      1.78 o 
   5   4   6        0.71        1.37      0.59 o 
   6   4   6      971.82      971.26     13.78 o 
   7   4   6       27.45       30.73      1.83 o 
   8   4   6       49.88       49.49      1.91 o 
   9   4   6       49.15       49.14      2.16 o 
  10   4   6        2.14        0.91      0.85 o 
  11   4   6       43.11       42.48      2.19 o 
  12   4   6       60.95       53.99      6.44 o 
  13   4   6        1.98        2.52      1.72 o 
  -9   5   6       11.35        7.25      1.21 o 
  -8   5   6        0.12        0.80      0.87 o 
  -7   5   6        7.07        7.22      1.06 o 
  -6   5   6       12.31        9.96      1.54 o 
  -5   5   6       12.82       12.02      1.18 o 
  -4   5   6        4.22        3.92      0.83 o 
  -3   5   6       74.94       68.35     14.33 o 
  -1   5   6      338.55      342.24      5.50 o 
   0   5   6      403.32      408.05      5.29 o 
   1   5   6        5.64        3.98      0.52 o 
   2   5   6       22.76       19.89      1.55 o 
   3   5   6      356.95      342.32      4.72 o 
   4   5   6       26.22       23.97      1.12 o 
   5   5   6      529.80      503.21      6.62 o 
   6   5   6       23.06       22.15      1.32 o 
   7   5   6       69.90       74.00      2.16 o 
   8   5   6       54.68       51.25      1.96 o 
   9   5   6        0.03       -0.74      0.74 o 
  10   5   6       23.91       26.08      1.76 o 
  11   5   6       10.94       10.40      1.56 o 
  12   5   6        0.09       -1.83      1.83 o 
  13   5   6        6.79        9.12      2.38 o 
  -8   6   6        0.08       -0.64      0.89 o 
  -7   6   6        6.86        7.92      1.21 o 
  -6   6   6        0.67        1.39      0.80 o 
  -5   6   6       34.33       34.26      3.31 o 
  -4   6   6       46.78       38.50      1.62 o 
  -3   6   6       55.09       54.47      1.82 o 
  -2   6   6      178.36      164.59      3.14 o 
  -1   6   6        5.61        5.65      0.68 o 
   0   6   6       13.81       13.85      0.72 o 
   1   6   6       58.44       65.83      4.23 o 
   2   6   6      686.66      700.58     10.38 o 
   3   6   6       53.90       48.35      1.46 o 
   4   6   6       39.43       41.11      1.50 o 
   5   6   6      143.89      149.96      6.16 o 
   6   6   6        0.58        2.51      1.16 o 
   7   6   6      111.62      118.80      2.82 o 
   8   6   6        7.19        8.62      1.98 o 
   9   6   6       16.83       19.62      1.49 o 
  10   6   6       33.52       36.08      2.55 o 
  11   6   6        1.25        2.94      1.51 o 
  12   6   6       21.87       21.78      3.68 o 
  13   6   6       10.21       12.58      2.13 o 
  -8   7   6        1.05        1.67      1.06 o 
  -7   7   6       10.48       10.17      1.77 o 
  -6   7   6       23.20       26.12      2.17 o 
  -5   7   6       39.60       45.19      1.95 o 
  -4   7   6       88.64       72.11      3.42 o 
  -3   7   6      134.75      122.49      2.94 o 
  -2   7   6        0.71        0.23      0.63 o 
  -1   7   6       46.71       48.47      1.94 o 
   0   7   6       10.67       14.11      1.78 o 
   1   7   6      242.44      241.87      3.55 o 
   2   7   6       29.57       27.53      1.11 o 
   3   7   6       65.55       71.88      2.36 o 
   4   7   6       67.73       70.17      2.26 o 
   5   7   6       67.45       69.64      2.93 o 
   6   7   6       52.38       46.97      2.10 o 
   7   7   6      335.32      334.80      6.20 o 
   8   7   6       29.11       27.13      1.98 o 
   9   7   6       98.64      102.42      2.85 o 
  10   7   6        2.73        1.96      1.20 o 
  11   7   6        0.68       -1.20      1.27 o 
  12   7   6        0.02       -1.46      1.46 o 
  13   7   6        0.47        0.67      1.60 o 
  -7   8   6        1.89        0.49      1.03 o 
  -6   8   6        0.13        1.92      2.24 o 
  -5   8   6        0.48       -0.03      1.02 o 
  -4   8   6        0.45        0.20      0.80 o 
  -3   8   6       19.79       24.18      1.59 o 
  -2   8   6        4.07        6.01      1.98 o 
  -1   8   6       54.44       55.57      2.04 o 
   0   8   6       53.08       55.11      1.95 o 
   1   8   6       29.35       29.14      1.50 o 
   2   8   6      126.43      149.87      2.77 o 
   3   8   6      137.18      141.63      2.73 o 
   4   8   6        4.89        8.03      1.83 o 
   5   8   6       65.64       72.14      2.49 o 
   6   8   6       10.98       12.88      1.19 o 
   7   8   6       62.65       60.13      2.48 o 
   8   8   6        0.52       -0.80      0.93 o 
   9   8   6       10.10        8.73      1.19 o 
  10   8   6        1.93       -0.95      1.31 o 
  11   8   6        0.79        2.92      1.59 o 
  12   8   6        6.22        6.24      1.86 o 
  13   8   6        2.06        1.27      1.73 o 
  -6   9   6       22.47       26.73      3.77 o 
  -5   9   6        6.49        8.50      1.36 o 
  -4   9   6       40.98       44.16      2.21 o 
  -3   9   6       27.29       24.28      1.71 o 
  -2   9   6       34.87       32.24      1.83 o 
  -1   9   6        0.38        0.43      0.75 o 
   0   9   6        4.88        4.48      0.97 o 
   1   9   6       40.68       35.93      1.80 o 
   2   9   6      140.54      149.53      6.11 o 
   3   9   6       18.79       13.45      1.16 o 
   4   9   6        7.77        5.22      0.89 o 
   5   9   6        0.62        0.58      1.05 o 
   6   9   6        0.87        0.79      0.77 o 
   7   9   6       57.18       51.65      2.47 o 
   8   9   6        2.65        3.21      1.29 o 
   9   9   6        5.75        5.41      1.14 o 
  10   9   6        0.01       -0.09      1.40 o 
  11   9   6        4.47        5.20      1.86 o 
  12   9   6        1.95        0.82      1.54 o 
  -6  10   6       10.95        9.70      2.04 o 
  -5  10   6        8.73       12.71      1.95 o 
  -4  10   6        1.37        2.13      1.41 o 
  -3  10   6        2.43        1.78      1.02 o 
  -2  10   6        0.14       -0.82      0.82 o 
  -1  10   6        2.69        2.78      1.00 o 
   0  10   6       22.35       19.49      1.58 o 
   1  10   6       14.32       20.20      1.60 o 
   2  10   6        2.13        2.10      0.94 o 
   3  10   6       27.79       25.00      1.72 o 
   4  10   6       37.93       37.62      1.71 o 
   5  10   6       25.28       25.05      1.54 o 
   6  10   6       15.43       19.68      1.42 o 
   7  10   6        8.32        5.29      1.64 o 
   8  10   6        6.47        9.61      1.54 o 
   9  10   6        5.62        5.36      1.64 o 
  10  10   6        1.46        3.15      1.65 o 
  11  10   6        0.00       -0.62      1.77 o 
  12  10   6        0.02       -0.44      1.71 o 
  -4  11   6        0.34        0.68      2.55 o 
  -3  11   6        0.00       -0.47      1.02 o 
  -2  11   6        4.82        5.84      1.24 o 
  -1  11   6        5.20        5.80      2.77 o 
   0  11   6        6.19        7.06      1.23 o 
   1  11   6        0.58        0.55      1.40 o 
   2  11   6        5.10        5.74      1.19 o 
   3  11   6       16.64       16.20      1.54 o 
   4  11   6        0.45        0.14      0.89 o 
   5  11   6        4.75        5.98      1.12 o 
   6  11   6        0.01       -0.70      0.84 o 
   7  11   6        0.00       -0.89      0.89 o 
   8  11   6        1.42        0.05      2.27 o 
   9  11   6        0.09        0.74      1.57 o 
  10  11   6        2.03        1.84      2.76 o 
  11  11   6        9.25       13.94      2.49 o 
  12  11   6       12.45       18.77      2.80 o 
  -3  12   6        0.15       -0.69      1.28 o 
  -2  12   6        1.76        1.37      1.40 o 
  -1  12   6        0.96        0.02      1.05 o 
   0  12   6        0.01       -0.92      0.92 o 
   1  12   6        2.44        1.76      1.81 o 
   2  12   6        0.03        0.07      1.00 o 
   3  12   6        0.85       -0.93      0.93 o 
   4  12   6       12.29       12.12      1.52 o 
   5  12   6       12.28       14.56      1.63 o 
   6  12   6       29.55       27.91      2.15 o 
   7  12   6        0.53        0.88      1.30 o 
   8  12   6        0.00        1.07      1.42 o 
   9  12   6        2.22        2.18      1.98 o 
  10  12   6        5.74        5.34      1.98 o 
  11  12   6        0.03        1.54      1.81 o 
  -2  13   6        2.12        2.66      1.79 o 
  -1  13   6        0.11        0.34      1.40 o 
   0  13   6        0.62       -0.03      2.70 o 
   1  13   6        0.18       -1.00      1.11 o 
   2  13   6        2.22        2.28      1.51 o 
   3  13   6        4.03        5.01      1.62 o 
   4  13   6        0.29       -1.39      1.39 o 
   5  13   6        0.03        0.48      1.36 o 
   6  13   6        0.40        0.68      1.60 o 
   7  13   6        3.81        2.26      1.48 o 
   8  13   6        0.54       -1.32      1.32 o 
   9  13   6        0.02       -1.28      2.60 o 
  10  13   6        0.07       -0.58      1.75 o 
   0  14   6        0.03        1.84      1.66 o 
   1  14   6        0.00        0.62      1.54 o 
   2  14   6        2.51       -0.69      1.90 o 
   3  14   6        0.20       -0.61      1.47 o 
   4  14   6        0.28       -1.56      1.93 o 
   5  14   6        0.12       -1.50      1.50 o 
   6  14   6        0.00       -0.33      1.57 o 
   7  14   6        0.00       -1.04      1.73 o 
   8  14   6        1.70        0.31      1.51 o 
  -3 -10   7        0.61       -1.12      2.71 o 
  -2 -10   7        1.50        2.70      6.12 o 
  -1 -10   7        0.01        1.80      3.94 o 
  -6  -9   7        1.66        0.15      1.91 o 
  -5  -9   7        0.61       -0.86      1.39 o 
  -4  -9   7        7.12        9.36      2.02 o 
  -3  -9   7        5.25        9.34      2.00 o 
  -2  -9   7        0.39       -0.49      1.48 o 
  -1  -9   7        0.28        0.88      1.46 o 
   0  -9   7        0.14       -1.34      1.34 o 
   1  -9   7        0.00        0.84      2.71 o 
   2  -9   7        5.88        6.02      3.05 o 
   3  -9   7        3.74        3.26      1.44 o 
  -7  -8   7        0.58        1.80      1.89 o 
  -6  -8   7        0.61        0.90      1.48 o 
  -5  -8   7        0.13        0.56      2.23 o 
  -4  -8   7        3.88        1.00      1.45 o 
  -3  -8   7        0.19       -0.56      1.31 o 
  -2  -8   7        6.63        5.11      1.67 o 
  -1  -8   7        4.79        3.95      1.51 o 
   0  -8   7        0.50        0.60      1.39 o 
   1  -8   7        0.76        0.01      1.31 o 
   2  -8   7        1.08        0.27      1.19 o 
   3  -8   7        4.39        3.81      0.86 o 
   4  -8   7        3.36        4.09      0.98 o 
   5  -8   7        1.10        1.75      1.30 o 
  -8  -7   7        0.08       -0.16      1.71 o 
  -7  -7   7        7.40        8.39      3.59 o 
  -6  -7   7        0.09        1.80      1.40 o 
  -5  -7   7       23.37       23.62      3.01 o 
  -4  -7   7        1.00        2.10      1.35 o 
  -3  -7   7        5.34        3.40      1.42 o 
  -2  -7   7       14.58       15.38      1.97 o 
  -1  -7   7        0.10        0.01      1.22 o 
   0  -7   7        0.00       -0.89      0.99 o 
   1  -7   7        1.41        0.50      0.99 o 
   2  -7   7        0.08       -0.44      0.97 o 
   3  -7   7        1.81        1.96      0.88 o 
   4  -7   7        1.09        0.79      0.95 o 
   5  -7   7        0.38        0.73      0.92 o 
   6  -7   7        0.05        1.39      1.18 o 
  -9  -6   7        1.67        0.50      1.53 o 
  -8  -6   7        0.01        0.00      2.29 o 
  -7  -6   7        2.77        1.46      1.68 o 
  -6  -6   7        0.66        0.30      2.05 o 
  -5  -6   7       20.77       18.98      2.10 o 
  -4  -6   7        9.89       10.51      1.70 o 
  -3  -6   7        5.02        5.24      1.40 o 
  -2  -6   7        5.15        2.97      1.29 o 
  -1  -6   7       60.96       63.34      3.19 o 
   0  -6   7        0.05       -0.04      0.81 o 
   1  -6   7       14.42       13.31      1.34 o 
   2  -6   7        1.16        0.55      0.92 o 
   3  -6   7       36.70       39.01      2.54 o 
   4  -6   7        5.33        6.48      0.90 o 
   5  -6   7        0.07       -0.21      0.80 o 
   6  -6   7        1.54        1.43      0.96 o 
   7  -6   7        0.30        0.02      1.60 o 
  -9  -5   7       12.60       12.60      2.07 o 
  -8  -5   7        0.12       -2.04      2.04 o 
  -7  -5   7       15.67       14.08      4.60 o 
  -6  -5   7        1.09        2.47      2.28 o 
  -5  -5   7       62.06       63.30      2.94 o 
  -4  -5   7       36.27       43.20      3.12 o 
  -3  -5   7       37.35       37.03      4.11 o 
  -2  -5   7      102.78      105.29      3.59 o 
  -1  -5   7        6.34        4.77      1.08 o 
   0  -5   7       13.48       16.82      1.34 o 
   1  -5   7        1.94        0.74      0.84 o 
   2  -5   7        3.82        3.64      0.96 o 
   3  -5   7        7.67        6.47      1.10 o 
   4  -5   7       26.71       27.49      1.26 o 
   5  -5   7        5.82        4.13      1.06 o 
   6  -5   7        0.31        0.00      0.79 o 
   7  -5   7        0.99       -0.04      0.89 o 
   8  -5   7        0.26       -1.16      1.37 o 
 -10  -4   7        0.01       -1.09      1.46 o 
  -9  -4   7        7.39       10.41      2.00 o 
  -8  -4   7        0.05       -0.61      1.18 o 
  -7  -4   7        5.63        5.59      2.41 o 
  -6  -4   7       83.72       80.96      6.27 o 
  -5  -4   7        6.67        4.29      1.59 o 
  -4  -4   7      190.11      176.06      4.63 o 
  -3  -4   7       40.93       42.26      2.60 o 
  -2  -4   7        9.41        7.73      1.31 o 
  -1  -4   7       84.85       89.73      2.41 o 
   0  -4   7        0.32       -0.25      0.68 o 
   1  -4   7       16.87       15.93      1.28 o 
   2  -4   7        0.00       -0.03      0.76 o 
   3  -4   7       38.74       44.43      2.18 o 
   4  -4   7        4.06        3.14      0.65 o 
   5  -4   7        5.91        4.98      0.87 o 
   6  -4   7        1.25        1.31      0.87 o 
   7  -4   7        0.69        0.65      1.24 o 
   8  -4   7        0.95       -0.18      2.47 o 
   9  -4   7        2.28       -3.04      3.04 o 
 -10  -3   7        0.39        0.46      1.82 o 
  -9  -3   7        6.26        4.83      1.64 o 
  -8  -3   7        1.87        0.93      1.59 o 
  -7  -3   7        0.17       -0.24      1.88 o 
  -6  -3   7       15.59       13.74      2.01 o 
  -5  -3   7        0.01       -1.04      1.18 o 
  -4  -3   7       41.73       41.55      2.93 o 
  -3  -3   7       69.92       75.09      2.95 o 
  -2  -3   7        2.51        2.79      1.04 o 
  -1  -3   7       70.68       67.97      1.94 o 
   0  -3   7       22.31       23.21      1.49 o 
   1  -3   7        1.09        2.04      0.72 o 
   2  -3   7      211.93      213.50      3.74 o 
   3  -3   7       60.36       60.92      1.82 o 
   4  -3   7      762.51      725.43      9.19 o 
   5  -3   7       23.65       28.10      1.38 o 
   6  -3   7        1.64       -0.54      0.71 o 
   7  -3   7        2.08        3.92      1.18 o 
   8  -3   7        0.57       -0.23      1.27 o 
   9  -3   7        2.47        4.66      2.07 o 
  10  -3   7        0.06       -0.26      1.77 o 
 -10  -2   7        0.03       -0.83      2.91 o 
  -9  -2   7        0.00       -0.90      1.28 o 
  -8  -2   7        1.56        2.02      1.25 o 
  -7  -2   7        0.37       -1.34      1.34 o 
  -6  -2   7        0.04        0.84      1.80 o 
  -5  -2   7       46.60       42.91      3.22 o 
  -4  -2   7        1.41        2.21      1.26 o 
  -3  -2   7      364.08      364.57      8.06 o 
  -2  -2   7      203.26      199.63      3.66 o 
  -1  -2   7       35.62       30.33      1.39 o 
   0  -2   7        6.76        6.93      0.79 o 
   1  -2   7       79.53       81.60      2.26 o 
   3  -2   7       27.06       20.97      1.32 o 
   4  -2   7        0.14       -0.57      0.72 o 
   5  -2   7      213.52      209.67      3.38 o 
   6  -2   7        6.46        7.00      1.24 o 
   7  -2   7       46.42       48.59      2.38 o 
   8  -2   7        0.14        0.62      1.05 o 
   9  -2   7        3.66        3.18      1.26 o 
  10  -2   7       10.27       12.79      1.89 o 
 -10  -1   7        5.36        4.33      2.19 o 
  -9  -1   7       10.53       13.65      2.10 o 
  -8  -1   7       16.86       17.19      2.10 o 
  -7  -1   7       14.94       12.83      1.81 o 
  -6  -1   7        7.18        6.28      1.57 o 
  -5  -1   7        7.42        5.48      1.35 o 
  -4  -1   7        2.65        2.19      1.15 o 
  -3  -1   7      102.48      104.45      3.49 o 
  -2  -1   7       71.42       67.82      2.49 o 
  -1  -1   7       85.02       89.97      1.55 o 
   0  -1   7       56.92       62.65      1.35 o 
   1  -1   7        7.13        6.64      0.56 o 
   2  -1   7       29.05       33.60      1.87 o 
   3  -1   7       13.02       12.72      1.09 o 
   4  -1   7      285.95      281.69      4.79 o 
   5  -1   7      549.81      541.97      9.27 o 
   6  -1   7       13.56       12.67      1.57 o 
   7  -1   7       11.16       11.18      1.53 o 
   8  -1   7        1.67        2.15      1.23 o 
   9  -1   7        5.92        4.94      1.47 o 
  10  -1   7        0.23       -0.41      1.06 o 
  11  -1   7        0.67        0.60      1.54 o 
 -10   0   7       31.94       30.47      4.01 o 
  -9   0   7        7.24       11.67      2.07 o 
  -8   0   7        3.92        2.34      1.91 o 
  -7   0   7       37.82       34.19      5.40 o 
  -6   0   7        5.00        1.65      0.82 o 
  -5   0   7        6.43        7.20      1.05 o 
  -4   0   7        8.08        8.34      1.47 o 
  -3   0   7       53.66       46.14      1.62 o 
  -2   0   7       75.39       76.97      1.70 o 
  -1   0   7       91.45      100.40      1.96 o 
   0   0   7      308.48      309.29      4.20 o 
   1   0   7      144.47      126.03      2.61 o 
   2   0   7        8.88        8.61      0.61 o 
   3   0   7      600.65      620.17      7.68 o 
   5   0   7      120.79      108.12      5.34 o 
   6   0   7       80.32       75.02      2.33 o 
   7   0   7       43.38       43.13      2.11 o 
   8   0   7        3.80        5.39      1.29 o 
   9   0   7        0.92        1.24      1.21 o 
  10   0   7        7.64        7.51      1.30 o 
  11   0   7       34.01       39.35      2.81 o 
 -10   1   7        7.40       12.99      2.26 o 
  -9   1   7       15.01       12.73      2.07 o 
  -8   1   7        3.81        4.78      1.46 o 
  -7   1   7       61.35       51.12      3.15 o 
  -6   1   7        9.50        7.38      2.80 o 
  -5   1   7       99.78       95.63      2.70 o 
  -4   1   7       41.64       44.97      3.15 o 
  -3   1   7      169.40      190.68      3.90 o 
  -2   1   7      666.51      665.16      9.55 o 
  -1   1   7      373.01      380.91      5.30 o 
   0   1   7      502.33      494.69      5.94 o 
   1   1   7       41.51       51.24      2.34 o 
   2   1   7       21.97       20.61      1.39 o 
   3   1   7       46.51       47.84      1.10 o 
   4   1   7       21.39       20.43      3.27 o 
   6   1   7      113.37      116.13      2.21 o 
   7   1   7        9.79       10.85      1.20 o 
   8   1   7       50.23       44.29      2.07 o 
   9   1   7        0.75        0.73      0.88 o 
  10   1   7       25.28       22.94      1.75 o 
  11   1   7        2.69        2.70      1.35 o 
  12   1   7        2.36       -0.56      1.42 o 
 -10   2   7       26.31       21.98      4.03 o 
  -9   2   7        1.69       -0.42      1.38 o 
  -8   2   7       34.97       39.22      3.03 o 
  -7   2   7       10.12        9.95      1.68 o 
  -6   2   7       34.08       27.13      2.25 o 
  -5   2   7      109.01       77.00      3.40 o 
  -4   2   7       25.88       25.85      1.84 o 
  -3   2   7        3.45        4.69      0.58 o 
  -2   2   7       49.68       55.10      1.79 o 
  -1   2   7      189.10      193.25      2.84 o 
   0   2   7       35.75       35.94      1.47 o 
   1   2   7        0.34       -0.45      0.48 o 
   2   2   7      313.42      283.19      4.37 o 
   3   2   7      178.85      181.02      2.22 o 
   4   2   7      160.22      151.31      2.23 o 
   6   2   7      448.42      453.27      6.12 o 
   7   2   7       25.33       26.66      1.60 o 
   8   2   7       19.92       19.78      1.74 o 
   9   2   7        0.02        0.52      0.82 o 
  10   2   7        7.12        5.24      1.01 o 
  11   2   7        2.95        3.76      1.18 o 
  12   2   7       25.59       27.71      2.93 o 
  -9   3   7        0.31        2.01      1.45 o 
  -8   3   7        2.81        1.42      2.68 o 
  -7   3   7        0.01       -0.90      1.01 o 
  -6   3   7      124.60      118.58      9.73 o 
  -5   3   7       86.06       85.84      3.30 o 
  -4   3   7      154.72      143.25      4.12 o 
  -3   3   7      304.07      303.69      7.03 o 
  -2   3   7        0.75        0.25      0.33 o 
  -1   3   7      461.77      462.86      7.19 o 
   0   3   7      131.87      140.33      3.60 o 
   1   3   7      418.22      435.29      8.32 o 
   2   3   7        2.77       11.59      0.97 o 
   3   3   7        4.80        1.64      0.30 o 
   4   3   7      635.01      643.20      7.02 o 
   5   3   7      124.24       70.29      4.03 o 
   6   3   7       15.83       16.48      0.96 o 
   7   3   7       78.19       78.24      2.44 o 
   8   3   7       38.90       35.75      1.88 o 
   9   3   7       18.56       19.65      1.52 o 
  10   3   7       25.29       28.02      1.60 o 
  11   3   7       52.52       54.67      2.53 o 
  12   3   7        0.47        1.66      1.37 o 
  -9   4   7       29.43       31.54      3.13 o 
  -8   4   7        1.88        2.94      1.56 o 
  -7   4   7       32.59       33.79      2.81 o 
  -6   4   7       35.41       36.37      2.71 o 
  -5   4   7        0.09       -0.23      0.96 o 
  -4   4   7      124.83      105.58      3.53 o 
  -3   4   7      213.51      192.39      5.09 o 
  -2   4   7       15.49       14.22      0.96 o 
  -1   4   7      253.12      239.39      3.04 o 
   0   4   7       10.41        8.15      0.52 o 
   1   4   7       43.00       32.58      2.49 o 
   2   4   7       35.32       31.77      1.30 o 
   3   4   7      254.65      266.86      3.28 o 
   4   4   7      343.58      329.36      4.00 o 
   6   4   7        2.15        3.50      0.83 o 
   7   4   7      223.03      222.38      4.08 o 
   8   4   7        2.27        1.36      0.82 o 
   9   4   7        1.52        2.57      0.91 o 
  10   4   7        2.46        2.49      0.98 o 
  11   4   7        8.03        9.09      1.18 o 
  12   4   7        2.45        1.69      1.64 o 
  13   4   7        5.10        3.41      3.70 o 
  -9   5   7       30.32       33.82      3.22 o 
  -8   5   7        4.04        3.98      1.67 o 
  -7   5   7       59.13       61.11      3.56 o 
  -6   5   7        2.73        2.38      1.33 o 
  -5   5   7       20.51       12.84      1.77 o 
  -4   5   7        0.13       -0.28      0.88 o 
  -3   5   7       23.53       22.83      1.84 o 
  -2   5   7       79.47       75.06      2.71 o 
  -1   5   7      219.65      200.23      5.38 o 
   0   5   7       18.29       14.79      0.80 o 
   1   5   7       34.34       32.22      1.24 o 
   2   5   7       61.55       68.61      1.57 o 
   3   5   7       11.25       14.45      0.87 o 
   4   5   7      117.55      126.46      2.42 o 
   6   5   7       73.07       76.70      2.19 o 
   7   5   7      155.16      152.39      3.27 o 
   8   5   7       43.05       46.11      2.47 o 
   9   5   7       52.87       56.66      4.83 o 
  10   5   7        2.92        2.42      1.24 o 
  11   5   7       37.23       31.48      1.78 o 
  12   5   7       19.51       19.16      3.37 o 
  13   5   7        0.14        0.66      2.83 o 
  -8   6   7        2.03        3.94      1.71 o 
  -7   6   7        0.53       -0.19      1.47 o 
  -6   6   7        0.00       -0.16      1.26 o 
  -5   6   7      188.92      162.29      5.20 o 
  -4   6   7        0.22        1.20      1.05 o 
  -3   6   7      967.87      904.52     30.00 o 
  -2   6   7      159.62      150.33      4.29 o 
  -1   6   7       95.03       94.59      3.25 o 
   0   6   7      111.92      108.21      3.46 o 
   1   6   7        3.52        5.32      0.77 o 
   2   6   7        9.93       12.78      0.89 o 
   3   6   7       14.92       16.50      1.26 o 
   4   6   7        4.90        2.73      1.37 o 
   5   6   7      127.61      123.93      2.86 o 
   6   6   7      214.33      215.96      4.44 o 
   7   6   7        0.02       -0.45      0.82 o 
   8   6   7      137.29      140.58      3.65 o 
   9   6   7       75.00       72.57      2.43 o 
  10   6   7        9.36        7.41      1.19 o 
  11   6   7        4.24        5.56      1.20 o 
  12   6   7        3.44        2.49      1.36 o 
  13   6   7        0.15       -1.40      1.49 o 
  -8   7   7       10.86       14.36      2.90 o 
  -7   7   7       43.94       44.87      3.59 o 
  -6   7   7       54.79       56.22      1.81 o 
  -5   7   7       13.28       13.73      1.03 o 
  -4   7   7       16.61       15.39      1.97 o 
  -3   7   7       28.45       28.17      2.28 o 
  -2   7   7       88.08       77.41      3.21 o 
  -1   7   7        4.09        1.75      0.81 o 
   0   7   7       89.29       90.24      2.52 o 
   1   7   7       87.74       87.85      3.33 o 
   2   7   7      198.94      193.59      4.00 o 
   3   7   7      120.71      126.96      3.12 o 
   4   7   7        6.42        7.00      0.87 o 
   5   7   7       28.31       30.06      1.97 o 
   6   7   7      228.59      233.61      5.03 o 
   7   7   7       22.93       28.78      1.94 o 
   8   7   7      318.88      311.22      5.36 o 
   9   7   7        0.13       -0.81      0.81 o 
  10   7   7        1.68        0.91      0.93 o 
  11   7   7        0.29        0.58      1.17 o 
  12   7   7        4.57        5.85      2.02 o 
  13   7   7        5.38        2.10      4.21 o 
  -7   8   7        2.23        1.21      1.77 o 
  -6   8   7       14.20       14.32      2.13 o 
  -5   8   7        2.23        1.30      0.98 o 
  -4   8   7        6.36        5.64      2.12 o 
  -3   8   7        6.97        7.63      0.94 o 
  -2   8   7      212.13      197.50      3.86 o 
  -1   8   7       60.83       59.93      1.79 o 
   0   8   7       18.43       15.80      1.03 o 
   1   8   7      237.33      234.84      4.15 o 
   2   8   7        0.00       -0.50      0.50 o 
   3   8   7      321.39      320.52      5.75 o 
   4   8   7        2.38        3.07      0.82 o 
   5   8   7        1.87        1.96      0.80 o 
   6   8   7      168.97      174.76      4.05 o 
   7   8   7        7.75       11.72      2.34 o 
   8   8   7       13.09       16.01      1.45 o 
   9   8   7       10.51        8.49      1.22 o 
  10   8   7       10.99       12.23      1.40 o 
  11   8   7        0.42        1.07      1.95 o 
  12   8   7        0.60       -0.95      1.59 o 
  13   8   7        2.38        1.52      1.76 o 
  -6   9   7        2.63        3.88      1.56 o 
  -5   9   7        2.15        2.55      1.12 o 
  -4   9   7       22.32       24.67      1.59 o 
  -3   9   7        0.21        0.41      0.72 o 
  -2   9   7       36.75       39.66      1.82 o 
  -1   9   7        4.99        4.30      0.89 o 
   0   9   7       24.18       22.38      1.41 o 
   1   9   7       35.97       41.35      1.71 o 
   2   9   7        0.07       -0.02      0.68 o 
   3   9   7      273.03      273.62      4.33 o 
   4   9   7      159.71      152.37      3.00 o 
   5   9   7        9.73       10.74      1.41 o 
   6   9   7       13.96       14.26      1.89 o 
   7   9   7       52.06       50.52      5.60 o 
   8   9   7        2.07        1.38      1.08 o 
   9   9   7       42.79       41.92      2.25 o 
  10   9   7        0.49        0.81      1.15 o 
  11   9   7        2.67        2.58      1.72 o 
  12   9   7        0.21        1.73      1.58 o 
  -5  10   7        5.85        4.31      2.43 o 
  -4  10   7        2.62        0.61      0.96 o 
  -3  10   7        0.02       -0.86      0.86 o 
  -2  10   7        5.62        6.96      1.28 o 
  -1  10   7        0.01       -1.14      1.14 o 
   0  10   7        0.09       -0.08      0.80 o 
   1  10   7       61.60       63.38      2.25 o 
   2  10   7        4.69        4.96      1.02 o 
   3  10   7       20.24       22.61      1.55 o 
   4  10   7       11.61       11.79      1.14 o 
   5  10   7        1.06        0.86      0.73 o 
   6  10   7       11.39       10.92      1.95 o 
   7  10   7       14.18       12.89      1.56 o 
   8  10   7       20.84       23.58      2.04 o 
   9  10   7        5.74        6.39      1.47 o 
  10  10   7        1.32       -0.27      1.27 o 
  11  10   7        0.03       -0.01      1.54 o 
  12  10   7        5.62        6.90      2.07 o 
  -4  11   7        3.69        2.81      1.16 o 
  -3  11   7       12.83       13.88      1.54 o 
  -2  11   7       11.03       15.97      1.85 o 
  -1  11   7       18.02       19.31      1.66 o 
   0  11   7        5.03        5.79      1.36 o 
   1  11   7        5.40        6.36      1.17 o 
   2  11   7        1.91        1.32      0.95 o 
   3  11   7        1.24        1.00      1.51 o 
   4  11   7        1.21        0.25      0.87 o 
   5  11   7        2.68        4.05      0.96 o 
   6  11   7        0.20        0.50      1.46 o 
   7  11   7        5.81        6.20      2.46 o 
   8  11   7       17.36       19.53      1.98 o 
   9  11   7        2.32       -0.70      2.47 o 
  10  11   7        0.49       -1.04      1.50 o 
  11  11   7        4.33        3.56      2.14 o 
  12  11   7        1.92       -1.85      2.26 o 
  -3  12   7        2.72        2.32      1.60 o 
  -2  12   7        1.42        4.16      1.84 o 
  -1  12   7       11.64       12.40      1.59 o 
   0  12   7        0.02       -0.95      0.95 o 
   1  12   7        6.89        4.88      1.20 o 
   2  12   7       13.59       15.49      2.72 o 
   3  12   7        1.78        0.87      1.05 o 
   4  12   7        5.44        7.05      1.29 o 
   5  12   7        4.54        5.06      1.27 o 
   6  12   7        6.07        4.88      1.16 o 
   7  12   7        3.21        3.01      1.68 o 
   8  12   7        0.80       -0.37      2.31 o 
   9  12   7        1.58        2.66      1.75 o 
  10  12   7        0.18       -1.34      1.34 o 
  11  12   7        0.73       -1.52      1.68 o 
  -1  13   7        1.76        0.89      3.96 o 
   0  13   7        0.54        0.65      1.37 o 
   1  13   7        1.30        1.71      1.15 o 
   2  13   7        0.27       -0.98      0.98 o 
   3  13   7        0.00       -0.18      1.08 o 
   4  13   7        0.00        0.30      1.07 o 
   5  13   7       18.63       17.81      1.79 o 
   6  13   7        0.00       -0.75      1.26 o 
   7  13   7       12.02       10.04      1.81 o 
   8  13   7        0.19        2.58      2.73 o 
   9  13   7       10.51        8.74      2.33 o 
  10  13   7        0.60        1.01      1.91 o 
   1  14   7        0.54       -0.44      2.24 o 
   2  14   7        0.00       -1.70      3.57 o 
   3  14   7        3.02        0.71      1.47 o 
   4  14   7        0.35       -1.66      3.15 o 
   5  14   7        0.68       -1.09      1.66 o 
   6  14   7        9.46        8.47      2.29 o 
   7  14   7        0.55        0.81      1.62 o 
   8  14   7        0.01       -2.33      2.33 o 
  -4  -9   8        3.77        1.24      2.83 o 
  -3  -9   8        0.01        0.89      2.71 o 
  -2  -9   8        2.51        4.82      1.76 o 
  -1  -9   8        0.07        0.36      1.63 o 
   0  -9   8        2.22        1.36      2.01 o 
   1  -9   8        0.68        1.07      1.60 o 
  -6  -8   8        1.81        3.36      2.17 o 
  -5  -8   8        1.29        1.86      1.39 o 
  -4  -8   8        0.81       -1.34      1.45 o 
  -3  -8   8        6.92       11.26      2.05 o 
  -2  -8   8        3.18        0.38      1.50 o 
  -1  -8   8        2.27        2.34      1.69 o 
   0  -8   8        0.02       -0.34      1.34 o 
   1  -8   8        0.85        2.69      1.51 o 
   2  -8   8       11.47        9.03      1.63 o 
   3  -8   8       12.85       12.12      1.76 o 
  -7  -7   8        0.06        1.11      1.83 o 
  -6  -7   8        0.14       -1.55      1.55 o 
  -5  -7   8        8.53       11.29      1.92 o 
  -4  -7   8       27.31       24.29      2.52 o 
  -3  -7   8        0.16        0.13      1.28 o 
  -2  -7   8        1.63        5.13      1.55 o 
  -1  -7   8        1.11        0.16      1.29 o 
   0  -7   8        0.19       -0.61      1.28 o 
   1  -7   8        0.19       -0.78      1.11 o 
   2  -7   8        0.12       -0.05      1.01 o 
   3  -7   8        3.76        3.48      1.20 o 
   4  -7   8        4.74        3.56      1.36 o 
   5  -7   8        0.23        0.27      1.73 o 
  -8  -6   8        0.27        2.92      2.62 o 
  -7  -6   8        3.21        2.97      1.81 o 
  -6  -6   8        0.29       -0.14      1.62 o 
  -5  -6   8        0.44        0.21      1.25 o 
  -4  -6   8        7.33        9.82      1.76 o 
  -3  -6   8        1.20        2.22      2.13 o 
  -2  -6   8        1.80        2.37      1.27 o 
  -1  -6   8        8.61        7.51      1.58 o 
   0  -6   8        0.50       -0.46      1.11 o 
   1  -6   8        0.59       -0.47      0.90 o 
   2  -6   8        4.31        3.75      1.59 o 
   3  -6   8        9.98       11.58      1.96 o 
   4  -6   8       11.86       11.99      1.62 o 
   5  -6   8        0.07        1.27      1.19 o 
   6  -6   8        3.11        5.56      1.46 o 
  -8  -5   8        0.05       -1.39      2.32 o 
  -7  -5   8        1.26       -1.21      2.26 o 
  -6  -5   8        0.79        2.97      1.67 o 
  -5  -5   8        8.87        5.95      1.85 o 
  -4  -5   8       25.63       28.93      2.36 o 
  -3  -5   8       23.38       24.31      2.23 o 
  -2  -5   8       11.98       10.43      1.63 o 
  -1  -5   8        9.00       11.49      1.62 o 
   0  -5   8        1.27        1.61      0.87 o 
   1  -5   8        1.88        2.43      0.95 o 
   2  -5   8        0.72       -0.04      0.87 o 
   3  -5   8       17.35       11.10      1.31 o 
   4  -5   8       31.48       30.82      2.18 o 
   5  -5   8       19.41       18.79      1.83 o 
   6  -5   8        0.50        1.69      1.19 o 
   7  -5   8        0.04       -0.34      0.78 o 
   8  -5   8        0.45       -0.15      1.13 o 
  -9  -4   8        1.07        1.46      1.54 o 
  -8  -4   8        0.14       -1.01      1.31 o 
  -7  -4   8       20.32       16.91      3.45 o 
  -6  -4   8        0.03        0.11      1.45 o 
  -5  -4   8       41.99       42.36      9.61 o 
  -4  -4   8       12.35        9.32      1.86 o 
  -3  -4   8      173.97      172.77      4.69 o 
  -2  -4   8        7.09        9.25      1.50 o 
  -1  -4   8        1.76        1.41      0.91 o 
   0  -4   8        3.44       -0.20      0.74 o 
   1  -4   8        0.17       -0.48      0.72 o 
   2  -4   8       20.89       19.49      1.45 o 
   3  -4   8        1.68        1.55      0.87 o 
   4  -4   8       20.34       18.98      1.74 o 
   5  -4   8       21.63       16.12      1.66 o 
   6  -4   8        4.25        4.59      1.28 o 
   7  -4   8        0.17        0.72      0.99 o 
   8  -4   8        3.83        0.99      0.98 o 
  -9  -3   8       10.53       13.54      2.27 o 
  -8  -3   8        1.57        0.03      1.00 o 
  -7  -3   8       32.74       27.55      3.93 o 
  -6  -3   8       11.51        9.31      2.77 o 
  -5  -3   8       31.96       28.71      2.63 o 
  -4  -3   8       12.32       10.53      1.85 o 
  -3  -3   8       21.06       23.66      2.35 o 
  -2  -3   8       10.95       15.24      1.71 o 
  -1  -3   8       12.58       12.01      1.12 o 
   0  -3   8       39.76       42.24      1.80 o 
   1  -3   8        0.04       -0.30      0.65 o 
   2  -3   8        1.59        1.06      0.75 o 
   3  -3   8        3.65        2.05      0.74 o 
   4  -3   8       19.92       17.99      1.31 o 
   5  -3   8      106.98      106.76      3.19 o 
   6  -3   8       84.23       78.35      2.84 o 
   7  -3   8       31.73       29.79      1.43 o 
   8  -3   8        4.11        7.22      1.14 o 
   9  -3   8        0.48        0.96      1.71 o 
  -9  -2   8        0.08       -0.15      1.42 o 
  -8  -2   8       30.18       24.54      6.12 o 
  -7  -2   8        3.86        3.59      1.13 o 
  -6  -2   8        9.35        8.81      2.49 o 
  -5  -2   8       14.42       16.45      2.04 o 
  -4  -2   8      118.24      121.97      4.26 o 
  -3  -2   8      185.65      189.19      5.43 o 
  -2  -2   8        0.68       -0.85      1.10 o 
  -1  -2   8       79.14       78.38      3.57 o 
   0  -2   8        1.79        1.20      0.72 o 
   1  -2   8       91.17       89.44      2.13 o 
   2  -2   8        0.46        0.41      0.59 o 
   3  -2   8        7.02        8.28      1.01 o 
   4  -2   8        0.04       -0.79      0.79 o 
   5  -2   8       12.84       17.16      1.61 o 
   6  -2   8        7.48        8.96      1.37 o 
   7  -2   8       21.87       17.62      1.14 o 
   8  -2   8       24.05       24.93      2.42 o 
   9  -2   8        2.43        1.87      1.25 o 
  10  -2   8        1.28        0.15      1.69 o 
  -9  -1   8        0.04        1.65      1.46 o 
  -8  -1   8        0.03        0.73      1.35 o 
  -7  -1   8        1.90        3.02      1.29 o 
  -6  -1   8        1.56        0.96      0.87 o 
  -5  -1   8       26.85       19.99      2.93 o 
  -4  -1   8        9.94       10.38      1.60 o 
  -3  -1   8       57.93       58.21      2.88 o 
  -2  -1   8      138.59      139.46      3.29 o 
  -1  -1   8       33.14       34.17      1.10 o 
   0  -1   8      169.41      170.02      2.33 o 
   1  -1   8       15.92       19.35      0.87 o 
   2  -1   8       11.27       12.09      0.83 o 
   3  -1   8       57.06       58.62      1.55 o 
   4  -1   8        0.81        0.18      0.65 o 
   5  -1   8       92.46       93.95      4.89 o 
   6  -1   8        0.24       -0.91      0.91 o 
   7  -1   8        8.27        8.02      0.89 o 
   8  -1   8        6.81        8.22      1.61 o 
   9  -1   8        3.68        4.68      1.51 o 
  10  -1   8        3.06        0.11      1.38 o 
  11  -1   8        1.81        0.70      2.11 o 
  -9   0   8        0.40       -1.31      1.31 o 
  -8   0   8        2.58        0.88      1.61 o 
  -7   0   8       37.71       43.09      3.25 o 
  -6   0   8        0.67       -0.19      0.93 o 
  -5   0   8       77.95       88.26      3.13 o 
  -4   0   8      120.34      114.59      3.68 o 
  -3   0   8       51.34       55.37      2.59 o 
  -2   0   8      143.11      155.63      2.68 o 
  -1   0   8      103.78      102.38      2.15 o 
   0   0   8        0.91        0.88      0.58 o 
   1   0   8        0.20        0.43      0.53 o 
   2   0   8       24.58       24.79      0.81 o 
   3   0   8      138.70      147.81      2.58 o 
   4   0   8       14.48       11.15      1.06 o 
   5   0   8      176.06      170.19      3.50 o 
   6   0   8        7.82        6.97      1.09 o 
   7   0   8       10.75       13.27      1.39 o 
   8   0   8       10.46       12.13      1.74 o 
   9   0   8       22.16       23.26      2.79 o 
  10   0   8       19.33       19.55      2.24 o 
  11   0   8        2.73        4.88      2.15 o 
  -9   1   8        0.06       -0.64      2.93 o 
  -8   1   8       27.78       30.29      2.73 o 
  -7   1   8       39.20       38.17      2.87 o 
  -6   1   8       62.90       61.93      2.93 o 
  -5   1   8       75.35       72.89      3.37 o 
  -4   1   8      363.85      315.10     10.71 o 
  -3   1   8      116.63      115.30      3.05 o 
  -2   1   8       46.03       41.52      1.38 o 
  -1   1   8      190.61      185.50      2.96 o 
   0   1   8      134.35      140.87      2.52 o 
   1   1   8        5.46        8.04      0.90 o 
   2   1   8        0.68        1.11      0.69 o 
   3   1   8        8.95        8.83      0.77 o 
   4   1   8      130.24      140.49      3.22 o 
   5   1   8       48.82       52.85      2.92 o 
   6   1   8        4.99        5.84      1.01 o 
   7   1   8       31.17       35.04      1.93 o 
   8   1   8        2.59        1.06      0.91 o 
   9   1   8       22.88       25.02      1.82 o 
  10   1   8       18.53       21.33      2.15 o 
  11   1   8        0.29        0.28      1.51 o 
  12   1   8        1.74       -0.30      1.67 o 
  -9   2   8        3.30        3.89      3.81 o 
  -8   2   8       13.78       12.27      2.84 o 
  -7   2   8       22.80       19.14      2.17 o 
  -6   2   8        9.28       10.03      3.33 o 
  -5   2   8        7.65        8.41      1.44 o 
  -4   2   8      154.94      161.74      4.42 o 
  -3   2   8      509.87      508.33      7.85 o 
  -2   2   8      125.83      124.94      2.53 o 
  -1   2   8      640.41      635.50      7.46 o 
   0   2   8       89.59      102.26      2.07 o 
   1   2   8       37.91       39.91      1.51 o 
   2   2   8      161.25      174.31      3.28 o 
   3   2   8      182.66      178.77      2.25 o 
   4   2   8      355.12      367.34      5.22 o 
   5   2   8       12.63        8.19      1.50 o 
   6   2   8      438.11      433.45      6.52 o 
   7   2   8       45.51       43.14      2.12 o 
   8   2   8        5.11        2.26      0.91 o 
   9   2   8        0.87        1.59      0.97 o 
  10   2   8       26.60       26.30      2.20 o 
  11   2   8        3.91        5.32      1.52 o 
  12   2   8        8.75        8.16      2.08 o 
  -9   3   8        5.62        5.82      1.90 o 
  -8   3   8        9.73       11.63      2.02 o 
  -7   3   8        2.23        0.83      1.15 o 
  -6   3   8       72.52       72.64      3.33 o 
  -5   3   8        3.18        3.31      1.97 o 
  -4   3   8       82.82       84.31      3.08 o 
  -3   3   8       36.92       34.30      3.22 o 
  -2   3   8      155.54      161.61      2.83 o 
  -1   3   8       12.75       18.17      1.24 o 
   0   3   8        1.16        1.10      0.77 o 
   1   3   8      622.94      620.00      9.51 o 
   2   3   8      317.85      328.22      5.74 o 
   3   3   8      120.45      113.07      1.90 o 
   4   3   8      401.81      388.14      5.33 o 
   5   3   8        1.26        0.62      0.37 o 
   6   3   8      260.86      250.40      4.37 o 
   7   3   8       66.13       68.92      2.42 o 
   8   3   8        7.98        4.94      1.06 o 
   9   3   8        0.02        0.01      0.89 o 
  10   3   8       16.78       20.10      1.72 o 
  11   3   8       11.08        9.23      1.59 o 
  12   3   8        0.57        0.99      1.36 o 
  -9   4   8        0.54       -1.01      1.87 o 
  -8   4   8        1.29        0.17      1.41 o 
  -7   4   8       59.39       55.68      3.40 o 
  -6   4   8        4.95        3.37      1.35 o 
  -5   4   8       97.47       98.39      3.71 o 
  -4   4   8       64.74       60.95      2.67 o 
  -3   4   8       20.18       20.02      1.65 o 
  -2   4   8       44.36       42.80      2.09 o 
  -1   4   8      170.71      170.03      2.72 o 
   0   4   8      110.56      100.87      2.57 o 
   1   4   8      299.50      297.53      5.28 o 
   2   4   8       17.23       20.20      1.34 o 
   3   4   8      310.59      312.77      4.40 o 
   4   4   8        0.74        0.38      0.39 o 
   6   4   8        1.28        1.33      0.74 o 
   7   4   8       66.33       65.44      2.18 o 
   8   4   8      133.24      131.52      3.17 o 
   9   4   8        3.69        2.59      0.95 o 
  10   4   8       15.74       14.79      1.51 o 
  11   4   8       22.40       22.15      1.83 o 
  12   4   8        0.19        1.25      1.21 o 
  -8   5   8        9.25        7.87      1.97 o 
  -7   5   8       20.38       17.23      2.33 o 
  -6   5   8        6.38        6.83      1.62 o 
  -5   5   8       28.24       24.83      2.27 o 
  -4   5   8        2.01        0.39      0.91 o 
  -3   5   8       33.78       41.12      2.30 o 
  -2   5   8        0.06        0.77      0.79 o 
  -1   5   8      295.53      270.21      4.67 o 
   0   5   8      410.55      418.55      6.47 o 
   1   5   8       70.22       71.51      2.35 o 
   2   5   8        3.13        3.74      0.56 o 
   3   5   8       19.20       19.15      0.80 o 
   4   5   8        0.56        0.57      0.54 o 
   5   5   8      250.51      244.84      6.25 o 
   6   5   8       88.43       87.61      2.37 o 
   7   5   8      415.51      422.51      6.48 o 
   8   5   8        8.35        6.66      1.08 o 
   9   5   8        0.76        0.48      0.85 o 
  10   5   8        6.90        6.05      1.19 o 
  11   5   8        2.13        4.61      1.21 o 
  12   5   8        5.81        5.35      1.30 o 
  13   5   8        0.04        1.16      1.60 o 
  -8   6   8        0.01       -1.65      1.65 o 
  -7   6   8       16.43       17.89      2.40 o 
  -6   6   8       22.71       26.76      2.63 o 
  -5   6   8       48.42       48.08      2.94 o 
  -4   6   8        1.08       -1.48      2.36 o 
  -3   6   8        2.43        2.23      1.12 o 
  -2   6   8       20.21       23.16      5.13 o 
  -1   6   8        5.45        4.86      0.84 o 
   0   6   8       18.41       16.62      1.19 o 
   1   6   8      110.35      104.50      2.73 o 
   2   6   8      171.54      175.04      3.00 o 
   3   6   8        2.24        3.03      0.62 o 
   4   6   8      140.39      141.42      2.73 o 
   5   6   8        5.48        2.16      1.19 o 
   6   6   8       30.73       31.69      2.19 o 
   7   6   8      250.65      254.95      6.46 o 
   8   6   8       10.38       10.94      1.61 o 
   9   6   8        3.21        2.15      0.98 o 
  10   6   8       18.34       17.89      1.60 o 
  11   6   8        4.70        6.32      1.27 o 
  12   6   8       18.29       24.87      2.21 o 
  13   6   8        0.22        0.40      2.14 o 
  -7   7   8        0.46       -0.10      1.80 o 
  -6   7   8       17.61       20.48      2.52 o 
  -5   7   8        3.62        2.75      1.37 o 
  -4   7   8        2.93        3.97      1.37 o 
  -3   7   8        0.61        1.08      1.09 o 
  -2   7   8      118.11      115.55      5.16 o 
  -1   7   8        3.15        4.70      1.26 o 
   0   7   8       42.96       49.12      2.90 o 
   1   7   8      345.47      349.00      6.01 o 
   2   7   8       46.52       43.72      1.54 o 
   3   7   8      462.74      458.75      7.65 o 
   4   7   8        1.53        3.12      0.70 o 
   5   7   8        6.93        8.42      1.10 o 
   6   7   8       22.31       17.88      1.83 o 
   7   7   8        7.03        8.14      1.10 o 
   8   7   8        0.82        1.76      0.90 o 
   9   7   8        3.69        2.03      0.95 o 
  10   7   8       26.74       24.46      2.58 o 
  11   7   8        7.52        9.07      1.54 o 
  12   7   8        8.85        7.75      3.02 o 
  13   7   8        0.03        2.20      1.72 o 
  -7   8   8        9.67        3.52      2.15 o 
  -6   8   8        0.89        3.40      1.70 o 
  -5   8   8       13.67        9.95      1.94 o 
  -4   8   8       24.08       21.37      2.37 o 
  -3   8   8       19.59       20.65      2.18 o 
  -2   8   8       13.04        8.55      1.60 o 
  -1   8   8       44.81       45.85      2.59 o 
   0   8   8        0.21       -0.09      0.81 o 
   1   8   8       12.32       13.86      1.87 o 
   2   8   8       55.13       50.52      2.29 o 
   3   8   8      202.85      213.12      3.81 o 
   4   8   8        0.03        2.34      0.82 o 
   5   8   8      133.54      128.29      4.94 o 
   6   8   8        1.73        2.44      0.97 o 
   7   8   8        0.19       -0.07      0.86 o 
   8   8   8      182.88      189.37      4.04 o 
   9   8   8        0.00        1.03      0.93 o 
  10   8   8        1.89       -0.35      0.91 o 
  11   8   8        0.00       -1.07      1.07 o 
  12   8   8        8.26        8.33      2.13 o 
  -6   9   8        3.14        4.42      2.30 o 
  -5   9   8        5.13        7.23      1.93 o 
  -4   9   8       15.67       13.91      2.16 o 
  -3   9   8        4.72        5.06      1.56 o 
  -2   9   8       14.68       12.03      1.88 o 
  -1   9   8        0.00        2.04      1.20 o 
   0   9   8        1.22        2.54      0.94 o 
   1   9   8       68.40       61.18      2.43 o 
   2   9   8       55.63       52.97      3.17 o 
   3   9   8        0.39        0.02      0.88 o 
   4   9   8      309.35      291.37      5.10 o 
   5   9   8        0.95        1.03      0.88 o 
   6   9   8        0.01       -0.64      0.80 o 
   7   9   8        1.97        3.69      1.09 o 
   8   9   8       15.76       12.84      1.59 o 
   9   9   8        0.88       -0.04      0.91 o 
  10   9   8        0.35       -0.38      0.96 o 
  11   9   8        1.66        2.19      1.59 o 
  12   9   8        1.02        0.98      1.59 o 
  -5  10   8       10.14       13.25      2.85 o 
  -4  10   8        1.83        1.32      1.65 o 
  -3  10   8        0.01       -1.38      1.38 o 
  -2  10   8        2.65        3.65      1.66 o 
  -1  10   8        3.30        2.38      0.67 o 
   0  10   8        1.39        1.31      1.08 o 
   1  10   8        0.03       -0.27      0.63 o 
   2  10   8       88.19       92.20      2.45 o 
   3  10   8        3.32        2.01      1.34 o 
   4  10   8        1.20       -1.01      1.21 o 
   5  10   8        2.40        1.67      0.88 o 
   6  10   8        2.62        1.17      0.95 o 
   7  10   8        0.02        0.56      1.01 o 
   8  10   8        4.56        6.56      1.39 o 
   9  10   8       52.00       51.80      3.09 o 
  10  10   8        0.03        2.21      1.09 o 
  11  10   8        0.08        0.79      3.20 o 
  12  10   8        4.01        6.28      2.09 o 
  -4  11   8        3.69        1.75      2.20 o 
  -3  11   8        2.63        2.67      0.88 o 
  -2  11   8        3.04        3.22      0.89 o 
  -1  11   8        1.31        2.71      0.87 o 
   0  11   8        0.07        0.05      0.96 o 
   1  11   8        5.38        6.48      1.02 o 
   2  11   8        0.05        1.73      0.88 o 
   3  11   8        1.78        1.49      0.85 o 
   4  11   8        0.99        0.96      0.95 o 
   5  11   8        4.55        1.85      1.50 o 
   6  11   8        1.52        2.41      1.12 o 
   7  11   8       23.04       24.63      2.06 o 
   8  11   8        6.23        5.67      1.38 o 
   9  11   8        6.50        7.28      1.51 o 
  10  11   8        2.42        5.62      2.06 o 
  11  11   8        1.66        1.83      1.80 o 
  -3  12   8        0.93        0.10      0.94 o 
  -2  12   8        0.20       -0.51      1.24 o 
  -1  12   8        0.90        1.98      0.96 o 
   0  12   8        0.04       -0.90      0.90 o 
   1  12   8        1.56        3.84      1.07 o 
   2  12   8        3.19        5.38      1.24 o 
   3  12   8        4.55        5.82      2.01 o 
   4  12   8        0.40       -1.03      1.87 o 
   5  12   8        5.64        2.64      1.09 o 
   6  12   8        8.48        8.88      2.48 o 
   7  12   8        1.41        1.41      1.22 o 
   8  12   8        3.55        3.89      1.40 o 
   9  12   8        0.09        0.37      1.55 o 
  10  12   8        1.92        2.39      2.14 o 
  11  12   8        0.03       -1.60      1.60 o 
  -1  13   8        2.61        1.92      1.11 o 
   0  13   8        2.83        1.26      2.00 o 
   1  13   8        0.00        0.84      1.51 o 
   2  13   8        0.04       -0.30      0.98 o 
   3  13   8        9.82       11.13      1.50 o 
   4  13   8        0.89       -0.07      1.09 o 
   5  13   8        0.63        0.09      1.08 o 
   6  13   8        2.56        0.93      2.14 o 
   7  13   8        1.42       -1.63      1.69 o 
   8  13   8        3.32       -0.28      1.57 o 
   9  13   8        2.56        0.37      2.71 o 
  10  13   8        0.83       -0.98      1.71 o 
   1  14   8        0.00       -0.56      1.34 o 
   2  14   8        0.26       -0.04      1.33 o 
   3  14   8        3.10        4.40      1.60 o 
   4  14   8        6.55        9.20      2.50 o 
   5  14   8        7.41        6.05      1.88 o 
   6  14   8        0.39       -0.04      1.50 o 
   8  14   8        0.21        1.05      2.45 o 
  -4  -8   9        4.39        5.56      4.62 o 
  -3  -8   9        0.45        0.54      1.56 o 
  -2  -8   9        4.20        2.53      1.62 o 
  -1  -8   9        1.88        1.57      1.73 o 
   0  -8   9        0.01       -1.46      1.46 o 
   1  -8   9        0.06       -1.26      1.40 o 
   2  -8   9        0.70       -0.70      1.70 o 
  -6  -7   9        0.02        0.02      1.91 o 
  -5  -7   9        0.09       -0.51      2.19 o 
  -4  -7   9        0.12       -0.20      1.38 o 
  -3  -7   9        0.04        1.40      1.44 o 
  -2  -7   9        1.15        2.46      1.46 o 
  -1  -7   9        0.14       -1.34      1.34 o 
   0  -7   9        7.28        4.73      1.61 o 
   1  -7   9        0.05        0.20      1.38 o 
   2  -7   9        2.04        1.50      1.16 o 
   3  -7   9        0.31        0.95      1.28 o 
   4  -7   9        1.27       -0.36      1.41 o 
  -7  -6   9        0.11        0.10      2.33 o 
  -6  -6   9        0.40       -0.11      1.66 o 
  -5  -6   9        0.14        2.44      1.82 o 
  -4  -6   9        9.39        6.20      1.64 o 
  -3  -6   9        4.93        5.56      1.63 o 
  -2  -6   9        6.45        6.41      1.66 o 
  -1  -6   9       17.69       19.10      3.16 o 
   0  -6   9        0.29        0.61      1.95 o 
   1  -6   9        9.30        7.70      1.46 o 
   2  -6   9        0.25       -0.47      0.98 o 
   3  -6   9        0.49        0.27      1.17 o 
   4  -6   9        0.47        0.99      1.20 o 
   5  -6   9        0.67        1.78      1.32 o 
   6  -6   9        0.08        2.85      1.89 o 
  -7  -5   9        0.81       -0.43      2.29 o 
  -6  -5   9        1.96       -0.46      2.13 o 
  -5  -5   9        3.76        6.12      1.95 o 
  -4  -5   9       50.92       42.38      5.59 o 
  -3  -5   9       59.09       62.92      3.76 o 
  -2  -5   9        0.40        0.18      1.15 o 
  -1  -5   9       11.65        9.38      1.62 o 
   0  -5   9       33.16       28.94      2.10 o 
   1  -5   9        0.07       -0.27      0.80 o 
   2  -5   9        4.30        2.81      1.04 o 
   3  -5   9        0.05       -0.48      0.91 o 
   4  -5   9        2.10        2.53      1.24 o 
   5  -5   9        0.05        0.99      1.36 o 
   6  -5   9        1.82        0.18      1.25 o 
   7  -5   9        4.75        5.76      1.77 o 
  -8  -4   9        5.00        4.72      1.68 o 
  -7  -4   9        2.29        1.32      2.50 o 
  -6  -4   9        1.55        2.29      2.39 o 
  -5  -4   9        0.73        1.47      1.80 o 
  -4  -4   9        2.80        4.87      1.77 o 
  -3  -4   9        1.86        0.16      1.49 o 
  -2  -4   9        0.66       -0.15      1.10 o 
  -1  -4   9        2.55        2.73      1.23 o 
   0  -4   9       21.43       21.72      1.51 o 
   1  -4   9        2.40        3.69      0.97 o 
   2  -4   9        0.72        0.58      1.09 o 
   3  -4   9        5.26        5.00      1.06 o 
   4  -4   9        7.98        7.04      1.35 o 
   5  -4   9       44.14       42.58      2.52 o 
   6  -4   9        2.69        1.11      1.62 o 
   7  -4   9        5.68        2.36      1.36 o 
   8  -4   9        0.10        1.87      1.46 o 
  -8  -3   9        0.68        0.60      1.31 o 
  -7  -3   9       11.78       11.93      3.25 o 
  -6  -3   9        2.05        8.04      2.69 o 
  -5  -3   9       11.85       12.65      4.54 o 
  -4  -3   9        3.29        3.80      2.06 o 
  -3  -3   9       11.97       10.62      2.67 o 
  -2  -3   9       61.81       60.25      3.39 o 
  -1  -3   9       13.94       16.43      1.52 o 
   0  -3   9       26.70       31.43      1.71 o 
   1  -3   9       64.28       70.90      2.24 o 
   2  -3   9       12.82       12.88      1.24 o 
   3  -3   9        0.80       -0.32      0.73 o 
   4  -3   9        8.23        7.28      1.16 o 
   5  -3   9       26.49       23.02      1.71 o 
   6  -3   9       54.90       43.75      2.56 o 
   7  -3   9        2.04        4.08      1.40 o 
   8  -3   9        0.90        1.89      1.46 o 
   9  -3   9        0.91        2.93      1.95 o 
  -9  -2   9        3.42        2.32      2.15 o 
  -8  -2   9       11.92       11.36      3.29 o 
  -7  -2   9       46.62       57.26      3.38 o 
  -6  -2   9        4.73        1.69      2.16 o 
  -5  -2   9        1.78        3.50      2.23 o 
  -4  -2   9       25.15       24.30      2.41 o 
  -3  -2   9        4.00        0.34      2.53 o 
  -2  -2   9        7.16        8.55      1.65 o 
  -1  -2   9       76.65       74.71      2.97 o 
   0  -2   9       26.52       30.40      1.64 o 
   1  -2   9        3.18        3.23      0.81 o 
   2  -2   9        2.55        2.69      0.76 o 
   3  -2   9        0.97        0.98      0.69 o 
   4  -2   9        3.62        1.56      0.98 o 
   5  -2   9       11.04        8.47      1.67 o 
   6  -2   9       44.03       48.52      2.61 o 
   7  -2   9       12.28       12.44      1.65 o 
   8  -2   9        4.83        5.89      1.45 o 
   9  -2   9        0.63        0.14      1.21 o 
  -9  -1   9       47.20       43.73      4.35 o 
  -8  -1   9        0.65        0.91      1.38 o 
  -7  -1   9        3.59        2.16      1.33 o 
  -6  -1   9        6.68        6.88      1.48 o 
  -5  -1   9        2.93        0.66      1.75 o 
  -4  -1   9       47.76       46.79      5.16 o 
  -3  -1   9       71.72       75.31      3.37 o 
  -2  -1   9      132.82      122.43      4.22 o 
  -1  -1   9      151.94      158.21      4.24 o 
   0  -1   9        0.32        1.15      0.69 o 
   1  -1   9       65.61       63.64      1.78 o 
   2  -1   9        1.79        2.66      0.72 o 
   3  -1   9       39.67       42.83      1.84 o 
   4  -1   9        4.55        3.29      1.27 o 
   5  -1   9        2.98        1.65      0.95 o 
   6  -1   9       54.08       54.37      2.95 o 
   7  -1   9       35.17       32.97      2.20 o 
   8  -1   9        4.56        4.15      1.27 o 
   9  -1   9        5.79        6.57      1.43 o 
  10  -1   9        0.14       -0.64      1.23 o 
  -9   0   9        0.12       -0.35      2.09 o 
  -8   0   9        1.54        1.85      1.38 o 
  -7   0   9        7.22        8.42      3.34 o 
  -6   0   9        1.78        2.57      1.17 o 
  -5   0   9       19.87       21.05      3.81 o 
  -4   0   9        4.73        3.87      1.42 o 
  -3   0   9       49.92       53.47      2.72 o 
  -2   0   9      106.42      100.57      3.65 o 
  -1   0   9      412.62      424.93      5.67 o 
   0   0   9       74.07       76.68      2.01 o 
   1   0   9       16.61       15.66      1.18 o 
   2   0   9       85.47       90.54      1.56 o 
   3   0   9       21.80       19.79      1.14 o 
   4   0   9        5.15        7.14      1.05 o 
   5   0   9       42.78       41.79      1.95 o 
   6   0   9        7.36        7.01      1.09 o 
   7   0   9       18.15       20.22      1.66 o 
   8   0   9        0.62       -1.06      1.06 o 
   9   0   9       23.82       26.71      2.44 o 
  10   0   9        0.02        0.80      1.40 o 
  11   0   9        0.04       -2.12      2.12 o 
  -9   1   9       53.26       65.32      4.72 o 
  -8   1   9       25.26       29.42      3.16 o 
  -7   1   9       15.83       16.72      2.05 o 
  -6   1   9        0.49        1.45      1.06 o 
  -5   1   9       10.04        7.88      1.51 o 
  -4   1   9       34.02       28.72      2.49 o 
  -3   1   9       89.93       91.63      3.75 o 
  -2   1   9       52.88       58.23      1.69 o 
  -1   1   9      317.83      339.95      4.71 o 
   0   1   9       37.38       39.43      1.50 o 
   1   1   9      115.37      121.34      2.49 o 
   2   1   9      172.05      179.02      5.06 o 
   3   1   9       43.41       46.75      1.52 o 
   4   1   9       27.76       26.10      1.54 o 
   5   1   9       51.50       51.09      1.92 o 
   6   1   9        3.10       -0.69      0.69 o 
   7   1   9      112.47      109.54      2.99 o 
   8   1   9       22.44       22.45      1.73 o 
   9   1   9       27.24       26.61      1.95 o 
  10   1   9        4.06        1.41      1.39 o 
  11   1   9        0.46        1.02      1.39 o 
  -9   2   9        1.95        2.05      1.85 o 
  -8   2   9        4.73        6.56      1.82 o 
  -7   2   9       18.91       17.56      2.16 o 
  -6   2   9        0.37        0.76      1.07 o 
  -5   2   9       39.31       33.53      2.23 o 
  -4   2   9       14.52       13.87      1.44 o 
  -3   2   9        0.02       -1.24      1.33 o 
  -2   2   9       23.55       23.57      1.61 o 
  -1   2   9      261.87      267.95      3.97 o 
   0   2   9      308.12      325.03      4.19 o 
   1   2   9        7.03        7.93      0.94 o 
   2   2   9       13.01       11.59      1.06 o 
   3   2   9      111.00      108.35      2.59 o 
   4   2   9       12.33       10.39      1.15 o 
   5   2   9       10.08        9.61      1.05 o 
   6   2   9        3.18        3.73      0.94 o 
   7   2   9        6.45        5.04      1.01 o 
   8   2   9        0.07       -0.20      0.83 o 
   9   2   9        2.43        1.63      1.00 o 
  10   2   9       11.65       10.73      1.54 o 
  11   2   9        2.06        1.16      1.33 o 
  12   2   9        0.08       -1.23      2.22 o 
  -8   3   9       29.83       35.85      3.15 o 
  -7   3   9        0.57       -0.09      1.15 o 
  -6   3   9       26.04       23.54      2.29 o 
  -5   3   9       18.92       15.00      1.74 o 
  -4   3   9       18.71       18.54      2.83 o 
  -3   3   9       39.30       34.71      1.85 o 
  -2   3   9       18.33       19.08      1.19 o 
  -1   3   9      412.49      421.91      5.41 o 
   0   3   9       42.30       41.30      1.60 o 
   1   3   9       60.76       65.77      2.22 o 
   2   3   9      153.97      158.44      3.19 o 
   3   3   9      354.40      361.20      5.63 o 
   4   3   9       36.38       42.84      1.53 o 
   5   3   9       11.21       11.46      1.06 o 
   6   3   9       81.14       75.08      2.26 o 
   7   3   9        8.71        8.80      1.11 o 
   8   3   9      108.72      103.31      2.93 o 
   9   3   9       20.66       19.18      1.66 o 
  10   3   9       60.70       60.58      3.53 o 
  11   3   9        5.01        7.19      1.39 o 
  12   3   9        1.08        2.16      1.19 o 
  -8   4   9       23.15       23.56      2.71 o 
  -7   4   9       25.36       24.18      2.57 o 
  -6   4   9        3.86        3.35      1.38 o 
  -5   4   9       63.33       61.75      4.30 o 
  -4   4   9        0.04        0.60      0.95 o 
  -3   4   9       10.51       11.43      1.35 o 
  -2   4   9       34.24       34.54      2.14 o 
  -1   4   9        1.56        1.47      0.42 o 
   0   4   9     1108.90     1106.28     13.65 o 
   1   4   9       10.31       13.25      1.85 o 
   2   4   9      203.44      215.71      4.41 o 
   3   4   9        9.64        8.22      0.49 o 
   4   4   9       25.54       21.77      1.20 o 
   5   4   9       28.65       26.67      1.42 o 
   6   4   9       70.75       70.46      3.16 o 
   7   4   9       10.26       10.55      1.19 o 
   8   4   9       25.92       25.14      1.70 o 
   9   4   9        2.63        2.29      1.01 o 
  10   4   9       12.77       14.29      1.54 o 
  11   4   9        4.68        3.95      1.27 o 
  12   4   9        4.17        4.42      1.29 o 
  -8   5   9        2.50        2.13      1.91 o 
  -7   5   9       10.23       10.84      2.56 o 
  -6   5   9        3.33        4.70      1.49 o 
  -5   5   9        1.30        2.76      1.22 o 
  -4   5   9        4.32        2.65      1.12 o 
  -3   5   9       37.41       45.26      2.42 o 
  -2   5   9      282.44      276.29     11.15 o 
  -1   5   9       48.58       49.31      2.01 o 
   0   5   9     1279.01     1234.84     16.87 o 
   1   5   9      276.04      274.90      4.03 o 
   2   5   9       68.49       65.97      1.27 o 
   3   5   9       12.42       12.72      0.86 o 
   4   5   9      241.31      232.95      4.33 o 
   5   5   9        0.67        0.09      0.62 o 
   6   5   9        0.04       -0.60      0.60 o 
   7   5   9       28.95       24.91      1.59 o 
   8   5   9        3.08        4.76      1.02 o 
   9   5   9       26.53       24.65      2.51 o 
  10   5   9        0.27        0.75      1.15 o 
  11   5   9       50.18       50.85      2.66 o 
  12   5   9        2.82        2.90      1.23 o 
  -7   6   9       13.73       16.63      2.44 o 
  -6   6   9        2.12        3.92      1.63 o 
  -5   6   9       23.97       21.67      4.49 o 
  -4   6   9       11.48        9.31      1.56 o 
  -3   6   9      143.67      144.00      4.48 o 
  -2   6   9       65.94       65.05      2.78 o 
  -1   6   9      210.73      192.69      4.85 o 
   0   6   9      170.38      158.31      5.45 o 
   1   6   9       34.76       36.42      1.57 o 
   2   6   9        0.65        0.69      0.56 o 
   3   6   9       12.38       14.55      1.02 o 
   4   6   9       13.78       14.71      1.06 o 
   5   6   9        0.98        0.84      0.74 o 
   6   6   9      102.34       96.27      2.91 o 
   7   6   9        0.13       -0.28      0.76 o 
   8   6   9        6.64        7.93      1.15 o 
   9   6   9      113.32      113.39      3.14 o 
  10   6   9        0.00        0.31      0.91 o 
  11   6   9       49.35       52.18      3.25 o 
  12   6   9        0.01       -0.96      1.03 o 
  -7   7   9        0.33       -0.52      1.84 o 
  -6   7   9       24.06       29.21      2.81 o 
  -5   7   9       16.80       16.20      2.14 o 
  -4   7   9       24.28       19.52      2.87 o 
  -3   7   9        0.46        0.47      1.06 o 
  -2   7   9        0.98       -0.94      1.53 o 
  -1   7   9      230.68      214.34      6.09 o 
   0   7   9       10.99        8.99      1.08 o 
   1   7   9      280.21      286.05      5.22 o 
   2   7   9       45.94       45.41      1.59 o 
   3   7   9        2.12       -0.13      0.60 o 
   4   7   9      189.61      182.94      4.57 o 
   5   7   9      223.38      244.21      4.80 o 
   6   7   9        0.34       -0.39      0.79 o 
   7   7   9        0.42        0.40      1.08 o 
   8   7   9        6.13       10.48      2.31 o 
   9   7   9        6.15        5.77      1.16 o 
  10   7   9       22.38       23.73      1.84 o 
  11   7   9        2.17        1.24      1.79 o 
  12   7   9        2.58        4.47      1.45 o 
  -6   8   9        0.21       -1.07      1.55 o 
  -5   8   9        6.17        4.18      1.62 o 
  -4   8   9        8.87       12.98      1.99 o 
  -3   8   9        5.12        4.62      1.42 o 
  -2   8   9        2.55        2.29      1.22 o 
  -1   8   9       34.72       34.67      3.04 o 
   0   8   9        3.29        0.32      0.77 o 
   1   8   9      288.61      292.46      5.53 o 
   2   8   9       10.63       13.10      2.28 o 
   3   8   9       25.20       18.22      1.27 o 
   4   8   9        1.03        1.05      0.76 o 
   5   8   9      119.97      112.91      3.13 o 
   6   8   9        2.17        3.67      1.05 o 
   7   8   9       19.45       16.88      1.61 o 
   8   8   9        6.83       10.67      1.84 o 
   9   8   9        8.94        7.92      1.59 o 
  10   8   9        9.65       10.04      1.38 o 
  11   8   9        0.67        1.86      1.07 o 
  12   8   9        2.70        7.09      2.12 o 
  -5   9   9       19.64       20.48      2.62 o 
  -4   9   9        5.59        4.68      1.69 o 
  -3   9   9       44.52       49.64      3.20 o 
  -2   9   9       11.73       13.84      1.95 o 
  -1   9   9       20.21       17.94      2.04 o 
   0   9   9       28.11       28.08      1.87 o 
   1   9   9        3.93        0.49      0.88 o 
   2   9   9        1.09        0.85      0.90 o 
   3   9   9        0.17        2.64      1.04 o 
   4   9   9        5.21        8.30      1.06 o 
   5   9   9       44.92       46.86      2.48 o 
   6   9   9       32.22       34.18      2.10 o 
   7   9   9        3.58        3.30      1.65 o 
   8   9   9       10.28       10.43      2.23 o 
   9   9   9        0.71        1.28      1.00 o 
  10   9   9        0.92        1.30      1.05 o 
  11   9   9        6.89        6.26      1.34 o 
  12   9   9        2.11        3.20      3.12 o 
  -4  10   9        2.28        1.07      3.63 o 
  -3  10   9        6.27        3.08      1.99 o 
  -2  10   9        3.86        2.84      1.54 o 
  -1  10   9       15.55       16.22      2.13 o 
   0  10   9        2.53        2.61      1.38 o 
   1  10   9       11.10       14.40      1.59 o 
   2  10   9       45.82       52.16      3.53 o 
   3  10   9       11.15       10.87      1.45 o 
   4  10   9        0.30        0.73      0.96 o 
   5  10   9        0.19        0.26      0.87 o 
   6  10   9        0.60        0.49      0.91 o 
   7  10   9        2.86        4.03      1.19 o 
   8  10   9       15.71       14.14      1.68 o 
   9  10   9        0.17       -0.13      0.93 o 
  10  10   9        0.20       -0.34      0.99 o 
  11  10   9        1.60       -1.28      1.30 o 
  12  10   9        3.31        3.85      3.45 o 
  -3  11   9        0.46        1.07      4.57 o 
  -2  11   9        0.01        2.63      1.56 o 
  -1  11   9        1.64        1.95      2.86 o 
   0  11   9        7.31        7.45      1.86 o 
   1  11   9        4.01        4.71      1.28 o 
   2  11   9       41.63       41.29      2.53 o 
   3  11   9       22.65       20.10      1.87 o 
   4  11   9        4.49        2.51      1.17 o 
   5  11   9        4.31        3.29      2.21 o 
   6  11   9        1.98        1.05      1.03 o 
   7  11   9        0.18        0.55      1.07 o 
   8  11   9       21.97       21.56      2.03 o 
   9  11   9        2.77        2.76      1.34 o 
  10  11   9        2.57        1.18      1.13 o 
  11  11   9        0.68       -0.96      1.58 o 
  -2  12   9        7.02        8.62      2.71 o 
  -1  12   9        0.48       -0.68      1.59 o 
   0  12   9       21.14       25.62      2.87 o 
   1  12   9        0.03       -1.98      1.98 o 
   2  12   9        0.02       -0.31      1.47 o 
   3  12   9        5.90        9.62      2.75 o 
   4  12   9        1.27        1.60      1.25 o 
   5  12   9        4.09        7.84      1.69 o 
   6  12   9       17.97       23.32      2.54 o 
   7  12   9        0.36       -0.15      1.12 o 
   8  12   9        1.54        3.34      1.35 o 
   9  12   9       14.77       17.02      3.95 o 
  10  12   9       12.13       10.59      3.47 o 
  11  12   9        0.22       -1.22      1.99 o 
  -1  13   9        0.14        1.70      2.21 o 
   0  13   9        0.05       -1.51      1.61 o 
   1  13   9        1.63        2.28      4.89 o 
   2  13   9        9.14        8.38      1.46 o 
   3  13   9       11.17       13.10      2.43 o 
   4  13   9        0.41       -1.55      1.56 o 
   5  13   9        3.50        3.10      2.87 o 
   6  13   9        0.50        0.17      1.97 o 
   7  13   9        1.41        1.59      1.61 o 
   8  13   9        0.12       -0.52      1.24 o 
   9  13   9        0.47        2.40      1.87 o 
  10  13   9        1.95        4.35      2.68 o 
   1  14   9        5.80        7.01      1.18 o 
   2  14   9        6.83        7.67      1.26 o 
   3  14   9        0.27       -0.42      2.67 o 
   4  14   9        6.90        9.18      2.47 o 
   5  14   9        1.23        0.41      2.27 o 
   6  14   9        0.35       -1.43      1.43 o 
   7  14   9        5.87        1.58      2.34 o 
   8  14   9        0.01       -1.70      2.01 o 
  -4  -7  10        0.05        0.80      1.94 o 
  -3  -7  10        2.33        0.90      1.45 o 
  -2  -7  10        3.21        6.76      2.03 o 
  -1  -7  10        3.26        7.36      2.56 o 
   0  -7  10        1.69        2.70      1.52 o 
   1  -7  10        0.87        1.55      1.51 o 
   2  -7  10        0.52        1.25      1.63 o 
  -5  -6  10        4.81        9.40      2.38 o 
  -4  -6  10        0.94        1.53      2.00 o 
  -3  -6  10       15.79       15.43      2.15 o 
  -2  -6  10        5.87        6.75      1.77 o 
  -1  -6  10        6.25        5.66      2.29 o 
   0  -6  10       13.68       10.96      1.92 o 
   1  -6  10        2.41        0.95      1.25 o 
   2  -6  10        2.59        2.55      1.27 o 
   3  -6  10        0.44        1.92      1.33 o 
   4  -6  10        0.00        0.58      1.27 o 
  -6  -5  10        4.65        2.41      2.93 o 
  -5  -5  10        0.90        3.26      2.22 o 
  -4  -5  10        3.39        4.98      1.92 o 
  -3  -5  10        4.16        4.68      1.80 o 
  -2  -5  10       39.13       43.59      3.08 o 
  -1  -5  10        0.84        0.41      1.27 o 
   0  -5  10        6.11        7.79      1.48 o 
   1  -5  10        1.12        1.90      1.14 o 
   2  -5  10        0.01        0.56      0.99 o 
   3  -5  10        3.20        4.23      1.35 o 
   4  -5  10        0.00        0.22      1.08 o 
   5  -5  10        4.21        4.23      1.43 o 
   6  -5  10        0.42        2.82      1.42 o 
  -7  -4  10        1.05       -0.38      2.52 o 
  -6  -4  10       14.24       11.18      3.13 o 
  -5  -4  10       10.30       14.86      2.46 o 
  -4  -4  10        4.74        4.11      1.78 o 
  -3  -4  10        2.11        2.19      2.46 o 
  -2  -4  10        0.06        0.92      1.14 o 
  -1  -4  10       13.20       15.11      1.87 o 
   0  -4  10        1.39        1.80      1.09 o 
   1  -4  10        1.62        0.90      0.94 o 
   2  -4  10        0.02        0.06      0.88 o 
   3  -4  10        2.62        2.30      1.21 o 
   4  -4  10       11.84       13.03      1.67 o 
   5  -4  10        0.00        0.86      1.16 o 
   6  -4  10       17.68       16.43      2.84 o 
   7  -4  10        0.69        0.97      1.36 o 
  -6  -3  10        0.08       -2.05      2.05 o 
  -5  -3  10        0.51       -1.59      2.00 o 
  -4  -3  10        0.97        4.33      1.66 o 
  -3  -3  10       21.22       19.63      3.06 o 
  -2  -3  10       11.35        8.70      2.51 o 
  -1  -3  10        0.36        2.47      1.03 o 
   0  -3  10        4.50        6.17      1.21 o 
   1  -3  10        2.84        4.93      1.06 o 
   2  -3  10        7.23        7.99      1.15 o 
   3  -3  10        5.72        5.82      1.23 o 
   4  -3  10        0.17        1.60      1.10 o 
   5  -3  10        6.16        6.06      1.47 o 
   6  -3  10        6.21        5.84      1.55 o 
   7  -3  10        2.38        3.87      1.68 o 
   8  -3  10        8.59        9.79      1.92 o 
  -8  -2  10        1.02        0.74      1.67 o 
  -7  -2  10        3.80        7.63      1.74 o 
  -6  -2  10        1.38        2.38      2.34 o 
  -5  -2  10        9.39       11.89      2.86 o 
  -4  -2  10        0.30        1.21      1.46 o 
  -3  -2  10       18.24       17.33      2.22 o 
  -2  -2  10       48.84       52.70      5.80 o 
  -1  -2  10       19.43       19.95      2.33 o 
   0  -2  10        0.47        1.66      0.89 o 
   1  -2  10       37.34       31.40      1.74 o 
   2  -2  10        0.01        0.67      0.89 o 
   3  -2  10       14.48       12.13      1.28 o 
   4  -2  10        0.00        1.11      0.91 o 
   5  -2  10        0.05       -0.37      1.00 o 
   6  -2  10       14.86       11.23      2.22 o 
   7  -2  10        8.40        9.46      1.60 o 
   8  -2  10        6.52        7.58      1.60 o 
   9  -2  10        6.35        2.03      1.75 o 
  -8  -1  10       19.49       24.06      2.68 o 
  -7  -1  10        0.25       -0.24      1.15 o 
  -6  -1  10        6.52        6.48      1.52 o 
  -5  -1  10        1.92        2.95      2.10 o 
  -4  -1  10       25.23       26.98      3.64 o 
  -3  -1  10        0.13        2.24      1.36 o 
  -2  -1  10       51.23       51.72      3.15 o 
  -1  -1  10        8.30       10.90      2.17 o 
   0  -1  10        5.56        5.07      0.91 o 
   1  -1  10        5.22        3.65      0.89 o 
   2  -1  10        5.44        3.81      1.05 o 
   3  -1  10        4.47        8.79      1.11 o 
   4  -1  10        2.43        1.89      1.01 o 
   5  -1  10        4.63        5.30      1.22 o 
   6  -1  10        0.32       -0.94      0.94 o 
   7  -1  10        0.64        2.00      1.18 o 
   8  -1  10       10.03        9.06      1.72 o 
   9  -1  10        0.24        0.50      1.24 o 
  10  -1  10        0.75        1.73      1.97 o 
  -8   0  10        2.63        5.20      1.75 o 
  -7   0  10       11.76       12.16      2.27 o 
  -6   0  10        3.44        2.91      1.30 o 
  -5   0  10       59.50       64.43      5.58 o 
  -4   0  10        6.84        7.96      1.76 o 
  -3   0  10       47.40       48.19      6.18 o 
  -2   0  10      264.11      258.27      6.57 o 
  -1   0  10        0.56        0.63      0.70 o 
   0   0  10        0.38       -0.04      0.70 o 
   1   0  10        1.66        0.85      0.83 o 
   2   0  10       78.49       81.35      1.76 o 
   3   0  10       23.01       23.84      1.30 o 
   4   0  10       33.15       34.20      1.60 o 
   5   0  10        0.96        0.06      0.78 o 
   6   0  10        0.19       -0.25      0.85 o 
   7   0  10        1.60        2.59      1.32 o 
   8   0  10        8.14        9.81      1.85 o 
   9   0  10        5.74        8.19      1.77 o 
  10   0  10        0.00       -1.27      1.27 o 
  -8   1  10        2.52        2.75      1.66 o 
  -7   1  10        0.06        1.45      2.09 o 
  -6   1  10       47.41       52.33      2.93 o 
  -5   1  10       16.45       14.87      1.74 o 
  -4   1  10       13.25       18.84      3.55 o 
  -3   1  10        7.86       11.18      1.77 o 
  -2   1  10      105.15       97.49      3.09 o 
  -1   1  10       11.44        9.66      0.98 o 
   0   1  10       23.95       20.71      1.82 o 
   1   1  10       13.56       15.44      1.27 o 
   2   1  10       31.51       24.07      1.61 o 
   3   1  10       17.32       16.23      1.08 o 
   4   1  10        1.75        2.46      0.79 o 
   5   1  10        4.70        5.64      1.05 o 
   6   1  10       10.08       13.12      1.30 o 
   7   1  10        8.66        9.09      1.38 o 
   8   1  10        0.20       -1.04      1.04 o 
   9   1  10       25.47       29.35      2.38 o 
  10   1  10        2.31        4.20      1.55 o 
  11   1  10        0.01       -0.68      2.03 o 
  -8   2  10        3.15        4.35      1.72 o 
  -7   2  10        0.05        0.06      1.21 o 
  -6   2  10        2.63        2.00      1.24 o 
  -5   2  10       13.18        9.87      2.95 o 
  -4   2  10        0.07        1.74      0.91 o 
  -3   2  10       46.15       46.49      5.04 o 
  -2   2  10      199.46      209.53      5.93 o 
  -1   2  10      239.76      241.58      3.51 o 
   0   2  10        0.38        0.10      0.58 o 
   1   2  10       13.27       13.24      0.97 o 
   2   2  10        7.53        7.32      1.61 o 
   3   2  10        5.15        4.24      0.87 o 
   4   2  10        9.96        9.40      0.94 o 
   5   2  10       34.90       37.63      2.40 o 
   6   2  10       43.11       42.51      2.00 o 
   7   2  10       10.90        9.54      1.48 o 
   8   2  10       17.73       15.08      1.53 o 
   9   2  10       62.81       55.46      3.80 o 
  10   2  10        2.88        1.39      1.53 o 
  11   2  10        0.12        0.69      1.40 o 
  -8   3  10        5.51        4.87      2.19 o 
  -7   3  10        0.87        1.92      1.43 o 
  -6   3  10        3.68        2.70      1.32 o 
  -5   3  10       32.95       34.65      3.10 o 
  -4   3  10       55.65       61.10      3.03 o 
  -3   3  10        1.56        2.37      0.87 o 
  -2   3  10        3.35        3.85      2.06 o 
  -1   3  10        2.71        2.18      0.68 o 
   0   3  10      125.71      125.11      2.82 o 
   1   3  10        0.03        0.61      0.68 o 
   2   3  10        5.53        3.77      1.00 o 
   3   3  10       83.40       73.64      2.22 o 
   4   3  10      133.23      128.41      2.66 o 
   5   3  10       56.06       59.07      1.93 o 
   6   3  10       42.54       41.53      1.92 o 
   7   3  10        0.05       -0.29      0.96 o 
   8   3  10        1.16        0.59      0.91 o 
   9   3  10        0.01        1.34      0.95 o 
  10   3  10       15.51       17.05      1.77 o 
  11   3  10        1.32        1.17      1.72 o 
  -7   4  10       63.55       68.69      3.88 o 
  -6   4  10        0.29        0.02      1.84 o 
  -5   4  10       89.19       95.92      3.83 o 
  -4   4  10        0.29       -0.35      1.01 o 
  -3   4  10       42.72       40.02      2.20 o 
  -2   4  10       20.09       24.56      1.55 o 
  -1   4  10      202.68      191.92      8.59 o 
   0   4  10        0.54        0.40      0.81 o 
   1   4  10       23.03       23.12      1.64 o 
   2   4  10        6.41        5.95      1.01 o 
   3   4  10        5.86        5.31      0.88 o 
   4   4  10        0.72       -0.24      0.62 o 
   5   4  10       59.08       52.58      2.39 o 
   6   4  10       11.93        9.91      1.09 o 
   7   4  10        4.26        4.02      0.98 o 
   8   4  10       10.95       11.36      1.32 o 
   9   4  10        4.50        4.90      1.17 o 
  10   4  10       84.86       81.97      3.55 o 
  11   4  10        2.18       -0.31      1.54 o 
  12   4  10        4.01        5.81      1.45 o 
  -7   5  10        5.97        5.64      2.13 o 
  -6   5  10       41.05       41.42      3.15 o 
  -5   5  10        2.45        4.54      1.43 o 
  -4   5  10        0.90       -0.46      1.06 o 
  -3   5  10       69.98       68.62      3.41 o 
  -2   5  10       40.83       36.38      2.04 o 
  -1   5  10      130.46      128.91      3.42 o 
   0   5  10        0.38        0.26      0.50 o 
   1   5  10       32.19       32.68      1.88 o 
   2   5  10       11.97        9.89      0.66 o 
   3   5  10        0.00       -0.32      0.62 o 
   4   5  10       32.47       33.83      1.83 o 
   5   5  10        1.15        0.45      0.68 o 
   6   5  10      127.21      131.35      3.03 o 
   7   5  10       10.29       10.45      1.18 o 
   8   5  10       33.25       29.57      2.25 o 
   9   5  10        8.74        7.73      1.27 o 
  10   5  10       48.00       45.87      2.52 o 
  11   5  10        2.95        2.64      1.22 o 
  12   5  10        7.96        8.02      1.43 o 
  -7   6  10        0.41       -0.83      1.78 o 
  -6   6  10        5.83        6.67      2.67 o 
  -5   6  10       17.22       17.68      2.22 o 
  -4   6  10       97.89       97.98      3.96 o 
  -3   6  10       15.19       19.96      1.94 o 
  -2   6  10       66.21       70.33      2.89 o 
  -1   6  10       52.87       50.80      2.34 o 
   0   6  10       37.14       34.67      2.55 o 
   1   6  10       20.65       18.85      1.21 o 
   2   6  10       79.31       83.53      2.00 o 
   3   6  10      133.06      133.96      3.23 o 
   4   6  10      442.45      439.30      7.15 o 
   5   6  10       34.11       35.59      2.32 o 
   6   6  10      116.68      110.05      2.78 o 
   7   6  10       40.91       39.08      1.94 o 
   8   6  10       18.18       20.45      1.70 o 
   9   6  10       10.97        9.30      1.31 o 
  10   6  10       30.80       28.42      2.76 o 
  11   6  10        2.07        2.52      1.22 o 
  12   6  10        0.22        1.17      1.17 o 
  -6   7  10       32.38       32.61      3.05 o 
  -5   7  10       22.32       21.49      2.45 o 
  -4   7  10       52.11       50.66      8.09 o 
  -3   7  10        7.58        9.09      1.55 o 
  -2   7  10       53.55       54.12      2.79 o 
  -1   7  10        0.72        2.08      1.03 o 
   0   7  10      134.19      125.87      3.10 o 
   1   7  10       39.22       48.45      2.54 o 
   2   7  10       14.49       11.98      1.19 o 
   3   7  10       57.11       61.60      2.48 o 
   4   7  10       38.95       38.84      2.38 o 
   5   7  10       27.14       26.80      2.45 o 
   6   7  10       22.06       22.65      1.73 o 
   7   7  10      124.69      114.21      4.88 o 
   8   7  10        0.02        0.30      1.00 o 
   9   7  10        6.86        7.97      1.22 o 
  10   7  10        0.06       -0.86      0.86 o 
  11   7  10       12.63       15.06      1.70 o 
  12   7  10        0.88       -0.26      1.10 o 
  -6   8  10       25.58       24.84      3.43 o 
  -5   8  10        9.75        7.28      2.09 o 
  -4   8  10       10.77        8.64      1.83 o 
  -3   8  10        7.09        6.46      1.69 o 
  -2   8  10        8.47       10.05      1.61 o 
  -1   8  10       13.06       12.85      1.70 o 
   0   8  10        8.27        7.42      1.33 o 
   1   8  10       90.95       86.35      2.67 o 
   2   8  10      139.51      137.92      4.53 o 
   3   8  10       23.99       24.68      1.70 o 
   4   8  10        5.44        6.39      1.31 o 
   5   8  10      388.06      396.78      6.98 o 
   6   8  10       48.87       51.27      3.50 o 
   7   8  10       76.57       76.97      2.78 o 
   8   8  10       19.10       21.38      1.68 o 
   9   8  10        1.07        2.25      1.04 o 
  10   8  10        4.76        5.36      1.25 o 
  11   8  10       21.42       17.62      1.80 o 
  12   8  10        0.38        3.41      1.26 o 
  -5   9  10        3.06        8.20      2.31 o 
  -4   9  10        0.37        1.40      1.53 o 
  -3   9  10       14.11       15.00      2.51 o 
  -2   9  10        7.07        6.88      1.61 o 
  -1   9  10       21.15       19.58      2.13 o 
   0   9  10        0.84        0.20      1.11 o 
   1   9  10       19.66       20.60      1.79 o 
   2   9  10        0.15        0.11      0.86 o 
   3   9  10       33.42       33.74      2.05 o 
   4   9  10        0.57        0.36      1.40 o 
   5   9  10       12.71       14.84      1.48 o 
   6   9  10        8.76        6.83      1.25 o 
   7   9  10        0.37        1.24      1.24 o 
   8   9  10       15.45       15.59      1.51 o 
   9   9  10        1.88        0.18      0.92 o 
  10   9  10       11.25        8.72      1.42 o 
  11   9  10        0.00       -0.13      1.12 o 
  12   9  10        6.42        8.23      1.75 o 
  -4  10  10        0.18       -1.40      2.35 o 
  -3  10  10        8.99        9.39      1.99 o 
  -2  10  10        2.07        2.63      1.56 o 
  -1  10  10       14.15       16.05      2.39 o 
   0  10  10        0.29        2.35      2.60 o 
   1  10  10       13.98       16.27      1.65 o 
   2  10  10       42.42       47.46      2.35 o 
   3  10  10       45.34       45.59      3.39 o 
   4  10  10        1.73        1.59      1.16 o 
   5  10  10        4.22        3.72      1.31 o 
   6  10  10       15.54       20.13      1.75 o 
   7  10  10        0.78       -0.92      0.92 o 
   8  10  10        1.14        0.81      1.08 o 
   9  10  10        9.17        9.57      1.42 o 
  10  10  10        1.31        0.45      1.11 o 
  11  10  10        0.48        2.63      1.20 o 
  -3  11  10        0.00       -1.75      1.75 o 
  -2  11  10        2.40        3.62      1.73 o 
  -1  11  10        4.41        6.45      1.89 o 
   0  11  10        1.74        3.10      1.62 o 
   1  11  10        0.11        1.01      1.36 o 
   2  11  10        9.80        7.86      1.42 o 
   3  11  10       22.52       22.34      1.98 o 
   4  11  10        0.42       -0.22      1.16 o 
   5  11  10        0.25        1.24      1.94 o 
   6  11  10        5.98        4.29      1.46 o 
   7  11  10        4.12        4.54      1.30 o 
   8  11  10        0.38       -0.89      1.09 o 
   9  11  10        0.10       -1.10      1.10 o 
  10  11  10        4.69        5.03      1.35 o 
  11  11  10        2.74        3.02      1.52 o 
  -2  12  10        3.12       -0.26      1.88 o 
  -1  12  10        0.03        0.06      1.55 o 
   0  12  10        0.60       -0.76      1.44 o 
   1  12  10        3.26        3.55      1.73 o 
   2  12  10        5.50        5.50      1.41 o 
   3  12  10        3.54        4.52      1.42 o 
   4  12  10        0.40       -0.71      1.27 o 
   5  12  10        0.27       -0.05      1.32 o 
   6  12  10        1.44       -0.07      1.31 o 
   7  12  10        0.41        0.09      1.38 o 
   8  12  10        0.05       -1.04      1.04 o 
   9  12  10        0.00       -0.01      1.19 o 
  10  12  10        0.01        2.20      1.25 o 
   0  13  10        0.10        0.67      1.72 o 
   1  13  10        0.11        0.86      1.85 o 
   2  13  10        1.89        1.53      1.55 o 
   3  13  10        5.82        8.19      1.67 o 
   4  13  10       12.77       13.11      2.14 o 
   5  13  10        9.16        9.30      3.32 o 
   6  13  10        2.95        3.80      1.68 o 
   7  13  10        0.10       -0.42      2.02 o 
   8  13  10        2.73        0.83      2.14 o 
   9  13  10        0.14        0.60      1.32 o 
   2  14  10        3.02        1.82      3.90 o 
   3  14  10       12.26       12.90      2.01 o 
   4  14  10       16.36       13.53      2.22 o 
   5  14  10        1.35       -1.00      1.48 o 
   6  14  10        9.40        4.89      1.88 o 
   7  14  10        0.12       -1.46      1.46 o 
  -3  -6  11        4.36        5.88      2.14 o 
  -2  -6  11        0.02        1.32      1.45 o 
  -1  -6  11        4.86       10.11      1.99 o 
   0  -6  11        1.75        1.42      1.50 o 
   1  -6  11        0.78       -1.03      1.27 o 
   2  -6  11        0.40       -1.00      1.41 o 
  -5  -5  11        2.20        5.31      2.08 o 
  -4  -5  11        0.07        2.87      1.85 o 
  -3  -5  11        4.46        8.84      3.36 o 
  -2  -5  11        2.38        2.64      1.81 o 
  -1  -5  11        0.09        1.88      1.51 o 
   0  -5  11        0.88        2.12      1.43 o 
   1  -5  11        5.56        7.88      1.54 o 
   2  -5  11        0.12       -0.56      1.36 o 
   3  -5  11        0.88        0.16      2.29 o 
   4  -5  11        1.77        1.67      1.33 o 
  -6  -4  11        3.28        6.58      2.99 o 
  -5  -4  11        4.18        1.87      2.50 o 
  -4  -4  11        3.93        2.85      2.53 o 
  -3  -4  11        4.43        3.59      1.88 o 
  -2  -4  11        0.01        0.80      1.56 o 
  -1  -4  11        4.57        5.93      1.89 o 
   0  -4  11        0.01        2.47      1.23 o 
   1  -4  11       10.26        8.23      1.46 o 
   2  -4  11       12.23       13.86      1.72 o 
   3  -4  11        0.25        0.96      1.14 o 
   4  -4  11        0.02       -0.56      1.05 o 
   5  -4  11        0.88        1.14      1.29 o 
   6  -4  11        8.00        5.99      1.56 o 
  -6  -3  11       20.82       16.38      3.47 o 
  -5  -3  11        1.18       -0.72      2.37 o 
  -4  -3  11        8.33        5.74      1.93 o 
  -3  -3  11       24.40       30.90      5.17 o 
  -2  -3  11        2.46        1.94      1.64 o 
  -1  -3  11        3.91        4.28      2.71 o 
   0  -3  11        1.82        2.75      1.32 o 
   1  -3  11       11.83       10.40      1.51 o 
   2  -3  11        3.70        4.38      1.07 o 
   3  -3  11        5.25        3.62      1.42 o 
   4  -3  11        1.28        0.70      1.07 o 
   5  -3  11        3.11        2.13      1.24 o 
   6  -3  11        1.12        2.50      1.46 o 
   7  -3  11        4.54        2.03      1.33 o 
  -7  -2  11        3.03        2.94      1.80 o 
  -6  -2  11        2.59        4.34      2.60 o 
  -5  -2  11        4.08        5.77      2.63 o 
  -4  -2  11        0.00        1.40      2.19 o 
  -3  -2  11        4.41        6.90      1.75 o 
  -2  -2  11       13.81       18.46      2.37 o 
  -1  -2  11       11.75        9.10      3.58 o 
   0  -2  11       13.64       15.82      2.16 o 
   1  -2  11       30.92       26.54      1.89 o 
   2  -2  11       71.33       74.54      2.53 o 
   3  -2  11        3.38        4.80      1.10 o 
   4  -2  11        0.22       -0.46      0.87 o 
   5  -2  11        0.07        0.03      0.91 o 
   6  -2  11        0.59        0.91      1.26 o 
   7  -2  11        0.58        0.01      1.20 o 
   8  -2  11        3.58        2.51      1.43 o 
  -7  -1  11        2.55        1.51      1.44 o 
  -6  -1  11        9.77       12.33      2.17 o 
  -5  -1  11       10.27       10.50      3.25 o 
  -4  -1  11        5.86        7.05      2.54 o 
  -3  -1  11       24.00       26.42      2.59 o 
  -2  -1  11        0.86       -0.31      1.31 o 
  -1  -1  11        8.53       11.19      1.64 o 
   0  -1  11       63.65       58.18      2.90 o 
   1  -1  11        1.48        2.34      0.89 o 
   2  -1  11        3.96        2.76      0.95 o 
   3  -1  11        1.07        1.60      0.89 o 
   4  -1  11        0.37        1.60      1.08 o 
   5  -1  11       12.03       13.17      1.63 o 
   6  -1  11       10.23       12.90      1.64 o 
   7  -1  11        0.12       -0.18      1.15 o 
   8  -1  11        3.99        4.54      1.46 o 
   9  -1  11        4.04        3.50      1.64 o 
  -7   0  11        0.37       -0.55      1.35 o 
  -6   0  11        1.83        2.49      1.33 o 
  -5   0  11        1.25        1.37      2.30 o 
  -4   0  11       42.41       43.66      5.46 o 
  -3   0  11        2.28        1.86      1.94 o 
  -2   0  11      128.00      116.34      6.05 o 
  -1   0  11       23.18       23.63      1.69 o 
   0   0  11       25.53       28.53      1.62 o 
   1   0  11        7.65        6.83      1.03 o 
   2   0  11       70.24       68.51      1.72 o 
   3   0  11        0.85        1.87      0.74 o 
   4   0  11       11.38       13.22      1.20 o 
   5   0  11       24.52       24.97      1.56 o 
   6   0  11        0.01        1.18      1.04 o 
   7   0  11        1.84        0.01      1.07 o 
   8   0  11        0.02        0.88      1.17 o 
   9   0  11        1.91        6.35      1.54 o 
  10   0  11        0.30        1.39      2.53 o 
  -7   1  11        0.20        2.60      1.50 o 
  -6   1  11       27.93       28.49      2.82 o 
  -5   1  11        9.95       12.46      1.70 o 
  -4   1  11       19.19       10.85      3.04 o 
  -3   1  11       10.58       11.89      3.26 o 
  -2   1  11       26.67       27.84      2.91 o 
  -1   1  11        3.15        5.74      0.98 o 
   0   1  11       21.64       19.41      2.00 o 
   1   1  11      194.17      211.81      3.80 o 
   2   1  11       73.88       71.01      2.37 o 
   3   1  11       38.31       39.35      1.55 o 
   4   1  11        8.60        8.06      1.04 o 
   5   1  11        6.86        6.49      1.07 o 
   6   1  11        3.83        4.11      1.05 o 
   7   1  11       19.03       16.40      1.55 o 
   8   1  11       10.18       10.37      1.44 o 
   9   1  11        8.75        8.52      1.81 o 
  10   1  11        3.18        1.68      1.49 o 
  -7   2  11       70.61       81.35      3.98 o 
  -6   2  11        6.04        3.65      1.44 o 
  -5   2  11       21.10       21.39      2.12 o 
  -4   2  11        6.44        8.45      1.34 o 
  -3   2  11        2.47        2.49      2.28 o 
  -2   2  11       48.54       58.92      3.94 o 
  -1   2  11       27.66       28.78      1.38 o 
   0   2  11        6.63        5.90      0.79 o 
   1   2  11        0.17        1.04      0.65 o 
   2   2  11        1.52        2.24      0.77 o 
   3   2  11       50.61       52.73      2.49 o 
   4   2  11       28.68       26.00      1.71 o 
   5   2  11      102.58      106.14      3.51 o 
   6   2  11       31.55       33.85      1.93 o 
   7   2  11       11.23       12.72      1.97 o 
   8   2  11        0.60       -0.44      0.89 o 
   9   2  11        0.10       -0.03      1.05 o 
  10   2  11        0.01       -1.07      1.07 o 
  11   2  11        0.17        1.02      1.74 o 
  -7   3  11       22.06       26.32      2.80 o 
  -6   3  11        0.01        0.79      1.28 o 
  -5   3  11       13.08       18.75      2.05 o 
  -4   3  11       23.57       21.76      2.27 o 
  -3   3  11       60.92       59.41      2.47 o 
  -2   3  11       26.67       23.86      3.85 o 
  -1   3  11        8.53        8.57      1.35 o 
   0   3  11       39.34       38.87      1.54 o 
   1   3  11       79.34       83.00      1.98 o 
   2   3  11        8.22       11.58      1.54 o 
   3   3  11      190.73      181.68      4.51 o 
   4   3  11       71.58       71.22      1.97 o 
   5   3  11       46.03       48.70      2.09 o 
   6   3  11        1.96        1.37      0.84 o 
   7   3  11        0.33        1.71      0.93 o 
   8   3  11        2.27        1.79      0.99 o 
   9   3  11       19.22       18.37      2.33 o 
  10   3  11       10.82        9.28      1.49 o 
  11   3  11        2.49        3.45      1.28 o 
  -7   4  11        5.75        7.38      2.33 o 
  -6   4  11        6.33        7.97      1.77 o 
  -5   4  11        2.77        1.06      2.14 o 
  -4   4  11        0.00        0.36      1.05 o 
  -3   4  11        3.80        0.43      1.69 o 
  -2   4  11        0.56        1.06      0.76 o 
  -1   4  11        3.95        0.69      1.96 o 
   0   4  11        0.59        1.42      0.65 o 
   1   4  11      183.50      168.06      4.07 o 
   2   4  11      239.27      245.42      4.54 o 
   3   4  11      124.31      105.65      3.29 o 
   4   4  11       29.88       29.90      1.41 o 
   5   4  11        3.50        3.00      0.82 o 
   6   4  11       32.07       29.44      2.68 o 
   7   4  11        9.88        8.52      1.18 o 
   8   4  11       11.95       16.68      1.56 o 
   9   4  11       34.33       35.28      2.18 o 
  10   4  11        3.32        2.47      1.18 o 
  11   4  11        9.36       10.88      1.65 o 
  -6   5  11       26.39       33.31      4.92 o 
  -5   5  11        1.87        4.09      1.48 o 
  -4   5  11        0.18        1.68      1.19 o 
  -3   5  11       22.73       30.92      2.23 o 
  -2   5  11        6.64        6.00      1.09 o 
  -1   5  11        4.95        6.36      0.96 o 
   0   5  11       73.12       64.28      3.04 o 
   1   5  11        7.94        7.82      1.13 o 
   2   5  11        3.28        1.23      0.83 o 
   3   5  11       26.66       25.15      1.80 o 
   4   5  11       19.54       22.28      1.72 o 
   5   5  11       57.98       61.45      2.02 o 
   6   5  11      104.19      105.74      3.39 o 
   7   5  11       40.58       40.92      2.04 o 
   8   5  11       11.34       11.93      1.96 o 
   9   5  11       32.09       26.01      1.93 o 
  10   5  11        0.23        0.28      1.05 o 
  11   5  11        2.65        3.76      1.30 o 
  -6   6  11        0.02       -1.00      1.38 o 
  -5   6  11        0.01        2.96      1.47 o 
  -4   6  11        1.36        0.93      1.19 o 
  -3   6  11        0.22        1.43      1.12 o 
  -2   6  11        7.04        8.37      1.72 o 
  -1   6  11       18.09       15.71      1.54 o 
   0   6  11        2.38        3.20      0.89 o 
   1   6  11      118.46      106.87      2.57 o 
   2   6  11        9.60       11.95      0.91 o 
   3   6  11       24.68       27.63      1.80 o 
   4   6  11        9.94        9.26      1.08 o 
   5   6  11       15.88       16.30      1.28 o 
   6   6  11        7.66        7.41      1.08 o 
   7   6  11       24.75       22.94      1.64 o 
   8   6  11       35.82       31.31      1.94 o 
   9   6  11        2.99        1.59      1.56 o 
  10   6  11        5.72        6.66      1.34 o 
  11   6  11       14.15       11.67      1.59 o 
  12   6  11        0.42       -0.33      1.15 o 
  -5   7  11       44.58       52.19      3.46 o 
  -4   7  11       18.71       17.40      2.17 o 
  -3   7  11        7.97        9.00      1.70 o 
  -2   7  11        0.19        0.00      1.17 o 
  -1   7  11        2.44        0.36      1.02 o 
   0   7  11        3.29        5.28      1.14 o 
   1   7  11        7.71        7.86      1.30 o 
   2   7  11        4.04        2.39      1.17 o 
   3   7  11        0.31        1.08      0.68 o 
   4   7  11       89.32       86.20      2.69 o 
   5   7  11        3.64        7.38      1.15 o 
   6   7  11      105.60      106.73      2.84 o 
   7   7  11      116.14      117.58      3.10 o 
   8   7  11       12.97       12.15      1.43 o 
   9   7  11        4.52        6.01      1.17 o 
  10   7  11       22.81       25.84      2.01 o 
  11   7  11        7.86        5.67      1.40 o 
  12   7  11       11.15       11.54      1.63 o 
  -5   8  11       11.75       14.75      2.75 o 
  -4   8  11        5.25        6.38      1.73 o 
  -3   8  11        6.12        1.58      1.26 o 
  -2   8  11       53.54       58.14      3.02 o 
  -1   8  11       12.77       12.93      2.09 o 
   0   8  11       55.61       56.67      4.54 o 
   1   8  11        6.74        4.18      1.17 o 
   2   8  11       40.97       39.93      1.98 o 
   3   8  11        5.45        6.66      1.08 o 
   4   8  11       12.87       13.08      1.34 o 
   5   8  11        0.00       -0.34      0.84 o 
   6   8  11       33.66       31.70      2.03 o 
   7   8  11       24.07       21.14      1.60 o 
   8   8  11       12.64       17.05      1.57 o 
   9   8  11        4.65        3.28      1.34 o 
  10   8  11        0.74        1.10      1.19 o 
  11   8  11        5.47        4.20      1.37 o 
  -4   9  11        2.96        2.81      1.63 o 
  -3   9  11       16.53       15.37      2.21 o 
  -2   9  11        1.91        1.29      1.30 o 
  -1   9  11       10.05        8.63      2.49 o 
   0   9  11       71.47       75.41      3.41 o 
   1   9  11        3.03        3.44      1.37 o 
   2   9  11       17.86       15.01      1.50 o 
   3   9  11        2.82        2.61      1.02 o 
   4   9  11        7.68        9.41      1.53 o 
   5   9  11        5.39        3.79      1.07 o 
   6   9  11        9.75       10.66      1.40 o 
   7   9  11       17.55       18.98      2.13 o 
   8   9  11        1.66        1.72      1.00 o 
   9   9  11        1.86        2.59      1.11 o 
  10   9  11        0.39        0.95      1.06 o 
  11   9  11        6.26        8.55      1.47 o 
  -3  10  11        7.90        6.96      1.87 o 
  -2  10  11        1.49        0.21      2.93 o 
  -1  10  11        1.95        2.87      1.63 o 
   0  10  11        0.06       -0.61      1.26 o 
   1  10  11       17.02       16.15      2.03 o 
   2  10  11       14.57       15.84      1.64 o 
   3  10  11        0.26        0.42      1.51 o 
   4  10  11       13.69       13.58      1.76 o 
   5  10  11        5.18        4.08      1.49 o 
   6  10  11        0.05       -0.68      0.91 o 
   7  10  11        6.24        5.45      1.27 o 
   8  10  11        0.00       -0.88      0.97 o 
   9  10  11       13.12       21.75      1.88 o 
  10  10  11        0.19        0.11      1.07 o 
  11  10  11        0.19        0.37      1.14 o 
  -2  11  11        1.03        1.28      3.49 o 
  -1  11  11        2.42        1.83      1.56 o 
   0  11  11        0.01       -0.90      1.36 o 
   1  11  11       29.12       32.80      2.90 o 
   2  11  11       14.29       16.59      2.92 o 
   3  11  11        2.13        0.31      1.24 o 
   4  11  11        0.40       -0.74      1.11 o 
   5  11  11        2.56       -0.75      1.79 o 
   6  11  11        2.64        3.67      2.46 o 
   7  11  11        1.82        5.06      1.35 o 
   8  11  11        0.03        1.14      1.22 o 
   9  11  11        1.77        3.54      1.62 o 
  10  11  11        0.49        2.33      1.20 o 
  -1  12  11        0.26        1.07      1.73 o 
   0  12  11        1.78        4.50      2.65 o 
   1  12  11        0.26        0.88      1.49 o 
   2  12  11        0.01        0.30      1.57 o 
   3  12  11       13.83       10.93      3.65 o 
   4  12  11        1.71       -0.57      1.26 o 
   5  12  11        0.53        0.48      1.47 o 
   6  12  11        0.08        0.34      1.42 o 
   7  12  11        0.08       -1.45      1.78 o 
   8  12  11        1.04        1.12      1.47 o 
   9  12  11        0.11        1.02      1.29 o 
  10  12  11        0.21        0.29      1.19 o 
   1  13  11        0.02       -1.69      1.81 o 
   2  13  11       20.69       22.27      2.89 o 
   3  13  11        2.22        0.55      1.52 o 
   4  13  11        2.16        3.87      1.58 o 
   5  13  11       14.95       19.43      2.41 o 
   6  13  11        0.09        0.69      2.25 o 
   7  13  11        8.39       12.23      2.52 o 
   8  13  11        1.53        3.47      1.88 o 
   9  13  11        0.03       -0.76      1.47 o 
   3  14  11        4.23        5.08      2.35 o 
   4  14  11        1.70        3.76      1.71 o 
   5  14  11       14.86       14.59      2.33 o 
   6  14  11        1.04        1.39      1.56 o 
  -2  -5  12        0.35        0.13      1.76 o 
  -1  -5  12        0.12        2.39      1.87 o 
   0  -5  12        3.59        3.06      1.48 o 
   1  -5  12        1.38        3.04      1.66 o 
   2  -5  12        1.09        1.86      1.48 o 
  -4  -4  12        0.05        0.55      1.77 o 
  -3  -4  12        0.71        1.13      1.77 o 
  -2  -4  12        1.19        0.62      2.65 o 
  -1  -4  12        0.02        0.22      1.58 o 
   0  -4  12        0.03        2.13      1.85 o 
   1  -4  12        1.54        1.32      1.20 o 
   2  -4  12        0.56        1.82      1.48 o 
   3  -4  12        0.25        0.76      1.22 o 
   4  -4  12        0.00       -0.35      1.23 o 
  -5  -3  12        1.36        5.01      2.74 o 
  -4  -3  12        1.98        0.09      2.34 o 
  -3  -3  12        0.02        0.94      1.65 o 
  -2  -3  12        0.00       -0.49      1.44 o 
  -1  -3  12        0.05       -1.36      2.59 o 
   0  -3  12        2.09        2.45      1.35 o 
   1  -3  12        0.00       -0.91      1.15 o 
   2  -3  12        0.55        2.23      1.38 o 
   3  -3  12        1.28        1.02      1.11 o 
   4  -3  12        1.05        0.33      1.08 o 
   5  -3  12        0.24       -0.09      1.14 o 
   6  -3  12        0.06        2.02      1.34 o 
  -4  -2  12        1.07       -0.03      2.22 o 
  -3  -2  12        0.03       -0.12      1.45 o 
  -2  -2  12        0.47        2.86      1.56 o 
  -1  -2  12        0.17        1.75      1.53 o 
   0  -2  12        0.19       -0.04      1.17 o 
   1  -2  12        0.27        0.02      1.25 o 
   2  -2  12        2.69        3.19      1.09 o 
   3  -2  12        1.46        1.25      0.98 o 
   4  -2  12        0.29       -0.92      0.92 o 
   5  -2  12        1.20        2.58      1.09 o 
   6  -2  12        1.20        2.31      1.19 o 
   7  -2  12        2.80        6.26      1.42 o 
  -6  -1  12       11.84       14.20      2.36 o 
  -5  -1  12        0.00       -0.05      2.44 o 
  -4  -1  12        6.94        4.99      2.45 o 
  -3  -1  12        0.05        0.77      1.92 o 
  -2  -1  12        4.76        6.94      3.49 o 
  -1  -1  12       10.82        7.45      1.55 o 
   0  -1  12        1.80        2.61      1.25 o 
   1  -1  12        0.02       -0.03      1.06 o 
   2  -1  12        0.16        0.58      0.88 o 
   3  -1  12        1.85        1.06      0.91 o 
   4  -1  12        8.32        8.77      1.30 o 
   5  -1  12        2.68        3.33      1.24 o 
   6  -1  12        0.11        1.07      1.19 o 
   7  -1  12        5.65        6.02      1.51 o 
   8  -1  12        0.83        0.85      1.48 o 
  -6   0  12        3.14        2.44      1.43 o 
  -5   0  12       10.19       12.83      3.72 o 
  -4   0  12        1.65        0.65      2.27 o 
  -3   0  12        2.92        3.58      1.63 o 
  -2   0  12        0.89       -0.62      1.20 o 
  -1   0  12       33.53       26.94      2.49 o 
   0   0  12        5.33        6.08      1.22 o 
   1   0  12       32.72       36.44      1.91 o 
   2   0  12        0.09       -0.27      0.83 o 
   3   0  12       11.20       15.25      1.71 o 
   4   0  12        3.21        4.49      1.56 o 
   5   0  12        2.58        2.14      1.10 o 
   6   0  12       14.78       11.09      1.58 o 
   7   0  12        0.05        0.38      1.12 o 
   8   0  12        2.06        4.08      1.44 o 
   9   0  12        0.69        1.85      1.51 o 
  -6   1  12        0.61        0.59      1.25 o 
  -5   1  12        0.93        2.64      2.69 o 
  -4   1  12       10.04       13.55      3.44 o 
  -3   1  12        0.27        1.01      2.18 o 
  -2   1  12        0.01        1.09      1.36 o 
  -1   1  12        0.05       -0.85      0.85 o 
   0   1  12       40.49       37.65      2.12 o 
   1   1  12        2.64        2.21      0.89 o 
   2   1  12        2.49        1.46      1.25 o 
   3   1  12       27.04       25.78      1.48 o 
   4   1  12        0.21        0.97      0.76 o 
   5   1  12       21.17       21.40      1.49 o 
   6   1  12        0.62        0.00      1.23 o 
   7   1  12        7.58        6.47      1.25 o 
   8   1  12       11.07       14.21      1.68 o 
   9   1  12        0.00        0.40      1.47 o 
  -6   2  12        7.38        9.34      2.68 o 
  -5   2  12        0.06        1.29      1.51 o 
  -4   2  12       13.32       14.76      1.68 o 
  -3   2  12        0.01       -0.30      2.04 o 
  -2   2  12       16.58       15.52      3.50 o 
  -1   2  12        0.59        0.86      1.02 o 
   0   2  12      184.13      201.42      3.43 o 
   1   2  12        5.53        2.96      0.77 o 
   2   2  12       37.65       38.29      1.67 o 
   3   2  12       17.93       11.18      1.37 o 
   4   2  12        8.13        8.66      1.07 o 
   5   2  12        0.21        1.31      1.03 o 
   6   2  12        1.66        0.73      0.93 o 
   7   2  12        1.51        3.13      1.05 o 
   8   2  12        7.50        6.82      1.31 o 
   9   2  12        9.28        7.69      2.05 o 
  10   2  12        2.31        2.59      1.43 o 
  -6   3  12       10.65        8.28      1.79 o 
  -5   3  12        0.20        2.58      1.93 o 
  -4   3  12       35.49       38.61      2.42 o 
  -3   3  12       38.63       49.33      3.73 o 
  -2   3  12       34.27       37.70      4.88 o 
  -1   3  12        0.86        3.74      2.32 o 
   0   3  12        5.70        4.21      0.80 o 
   1   3  12        2.32        2.68      0.76 o 
   2   3  12       68.14       75.83      2.49 o 
   3   3  12        0.83        1.26      1.06 o 
   4   3  12       85.77       86.21      3.86 o 
   5   3  12        0.01       -0.16      0.79 o 
   6   3  12       36.10       34.11      1.92 o 
   7   3  12        8.32        9.43      1.33 o 
   8   3  12        0.56        0.61      0.98 o 
   9   3  12       15.63       15.29      2.80 o 
  10   3  12        3.58        3.01      1.35 o 
  -6   4  12        0.47       -1.35      1.35 o 
  -5   4  12       27.51       27.50      2.49 o 
  -4   4  12        0.01        1.41      1.14 o 
  -3   4  12        6.30        7.04      1.32 o 
  -2   4  12        0.98        2.03      0.84 o 
  -1   4  12       34.61       40.47      4.81 o 
   0   4  12       65.90       59.85      3.75 o 
   1   4  12      170.64      178.22      3.12 o 
   2   4  12       44.53       46.69      2.02 o 
   3   4  12        1.66       -0.71      0.87 o 
   4   4  12       73.91       66.76      2.74 o 
   5   4  12        6.11        5.41      0.96 o 
   6   4  12        5.24        7.52      2.06 o 
   7   4  12        0.62       -0.44      0.85 o 
   8   4  12        2.54        3.06      1.07 o 
   9   4  12        8.99        9.32      1.43 o 
  10   4  12        0.04        0.73      1.12 o 
  11   4  12        0.01       -0.18      1.24 o 
  -6   5  12        5.59        9.14      2.32 o 
  -5   5  12        3.73        7.01      1.67 o 
  -4   5  12       27.44       31.55      2.55 o 
  -3   5  12       51.23       60.86      2.92 o 
  -2   5  12        0.03        0.98      0.90 o 
  -1   5  12      204.55      211.11      4.91 o 
   0   5  12       20.04       18.16      3.40 o 
   1   5  12      146.66      149.74      8.79 o 
   2   5  12        0.48       -0.78      0.78 o 
   3   5  12        5.17        3.54      1.18 o 
   4   5  12        0.22       -0.29      0.65 o 
   5   5  12        0.05       -0.12      0.72 o 
   6   5  12        0.04       -0.71      0.71 o 
   7   5  12        5.41        4.44      1.22 o 
   8   5  12       17.92       17.34      2.53 o 
   9   5  12        0.65        0.13      1.02 o 
  10   5  12       20.43       17.61      1.78 o 
  11   5  12        0.11        1.83      1.16 o 
  -5   6  12        0.02        2.65      1.52 o 
  -4   6  12       19.27       21.11      3.70 o 
  -3   6  12       21.77       26.08      2.30 o 
  -2   6  12       42.53       46.49      2.60 o 
  -1   6  12       39.26       41.64      4.59 o 
   0   6  12        1.49        1.15      0.84 o 
   1   6  12       19.04       19.55      1.61 o 
   2   6  12        0.26        0.28      1.10 o 
   3   6  12       11.97       13.70      1.14 o 
   4   6  12       71.12       72.66      2.12 o 
   5   6  12      127.33      120.76      3.71 o 
   6   6  12      106.99      110.95      2.92 o 
   7   6  12        6.80        8.45      1.23 o 
   8   6  12        3.15        4.81      1.11 o 
   9   6  12        1.16       -0.04      0.96 o 
  10   6  12       24.83       29.21      2.16 o 
  11   6  12        2.58        1.56      1.23 o 
  -5   7  12        0.53        1.13      1.71 o 
  -4   7  12        5.56        5.35      1.67 o 
  -3   7  12        0.01        1.17      1.45 o 
  -2   7  12        0.54        0.79      1.16 o 
  -1   7  12        1.45        2.30      2.19 o 
   0   7  12       22.01       24.97      1.89 o 
   1   7  12        7.53        6.00      0.97 o 
   2   7  12       50.22       58.00      3.48 o 
   3   7  12       38.60       38.57      2.11 o 
   4   7  12        0.42        0.56      0.78 o 
   5   7  12       61.65       53.17      2.12 o 
   6   7  12       33.17       35.13      1.91 o 
   7   7  12       49.53       37.58      2.46 o 
   8   7  12        7.97        9.17      1.32 o 
   9   7  12        4.87        4.64      1.22 o 
  10   7  12        1.74        2.50      1.23 o 
  11   7  12        3.58        2.79      1.64 o 
  -4   8  12        0.13        1.02      1.93 o 
  -3   8  12        3.97        4.44      1.72 o 
  -2   8  12        6.44        9.18      2.65 o 
  -1   8  12       15.50       15.88      1.87 o 
   0   8  12       58.29       57.36      2.77 o 
   1   8  12        9.18        9.02      1.48 o 
   2   8  12        1.52        1.91      0.93 o 
   3   8  12        5.13        2.35      1.19 o 
   4   8  12        8.37        6.67      1.32 o 
   5   8  12        1.64       -0.04      0.87 o 
   6   8  12       24.26       25.66      1.92 o 
   7   8  12       33.78       35.62      2.06 o 
   8   8  12        0.40        1.97      1.02 o 
   9   8  12        2.43        1.98      1.39 o 
  10   8  12        3.30        4.71      1.33 o 
  11   8  12        2.45        2.63      1.24 o 
  -3   9  12        1.10        0.51      1.45 o 
  -2   9  12        0.03        1.64      1.36 o 
  -1   9  12        3.05        2.71      2.30 o 
   0   9  12        0.14       -0.73      1.71 o 
   1   9  12        0.34        0.67      1.20 o 
   2   9  12        3.48       -0.85      0.85 o 
   3   9  12        1.44        2.28      1.13 o 
   4   9  12       24.91       27.46      2.24 o 
   5   9  12        5.95       10.47      4.96 o 
   6   9  12       31.99       33.19      2.30 o 
   7   9  12        1.00        0.58      1.27 o 
   8   9  12        3.58        2.45      1.08 o 
   9   9  12        0.73       -0.70      0.95 o 
  10   9  12        6.27        6.86      1.41 o 
  11   9  12        1.27       -0.44      1.17 o 
  -3  10  12        0.02       -1.31      1.66 o 
  -2  10  12        0.04        0.00      2.91 o 
  -1  10  12        0.40        3.68      3.16 o 
   0  10  12       16.18       15.73      2.25 o 
   1  10  12       33.11       38.04      2.87 o 
   2  10  12        0.05        1.82      1.07 o 
   3  10  12        6.16        9.98      2.68 o 
   4  10  12       16.25       17.62      1.98 o 
   5  10  12        0.81        0.90      1.20 o 
   6  10  12       13.30        9.64      1.74 o 
   7  10  12        0.73        2.18      1.17 o 
   8  10  12        9.83       13.43      1.54 o 
   9  10  12        3.29        1.02      1.05 o 
  10  10  12        1.73        3.69      1.26 o 
  -1  11  12        0.18        0.52      2.20 o 
   0  11  12        3.14        4.82      2.14 o 
   1  11  12        0.67       -1.33      1.33 o 
   2  11  12        2.60        3.99      1.66 o 
   3  11  12        2.69        0.49      1.31 o 
   4  11  12        5.91        3.27      1.43 o 
   5  11  12        2.30        3.14      1.42 o 
   6  11  12        0.00        0.93      1.35 o 
   7  11  12       18.08       18.55      2.45 o 
   8  11  12        6.72        8.84      2.27 o 
   9  11  12        0.54       -0.20      1.12 o 
  10  11  12        3.07        3.34      1.30 o 
   0  12  12        1.12       -0.06      1.52 o 
   1  12  12        0.16       -0.26      1.56 o 
   2  12  12        1.96        3.32      2.64 o 
   3  12  12        2.38        0.74      1.48 o 
   4  12  12        0.82        0.01      1.24 o 
   5  12  12        3.79        4.84      1.92 o 
   6  12  12       25.85       32.08      2.91 o 
   7  12  12        3.87        2.07      1.55 o 
   8  12  12        0.59       -0.83      1.79 o 
   9  12  12        1.20        0.67      1.34 o 
   2  13  12        0.46        0.87      1.81 o 
   3  13  12        0.17        1.90      1.55 o 
   4  13  12        6.41        9.60      4.29 o 
   5  13  12        0.94        0.81      1.58 o 
   6  13  12        8.81       10.73      2.04 o 
   7  13  12        6.64        7.59      1.97 o 
   8  13  12        2.97        4.52      1.80 o 
  -1  -4  13        1.87        2.95      2.00 o 
   0  -4  13        1.11        0.35      1.79 o 
   1  -4  13        0.09       -0.85      1.45 o 
  -3  -3  13        0.06       -0.59      2.28 o 
  -2  -3  13        8.86        9.83      5.46 o 
  -1  -3  13        9.10        9.35      4.28 o 
   0  -3  13        1.60        1.24      1.47 o 
   1  -3  13        1.19        0.09      1.39 o 
   2  -3  13        2.29        2.73      1.49 o 
   3  -3  13        8.16        4.72      1.65 o 
   4  -3  13        0.96        0.49      1.16 o 
  -4  -2  13        6.07        6.72      3.05 o 
  -3  -2  13        0.16        0.24      2.05 o 
  -2  -2  13        0.94        0.42      1.54 o 
  -1  -2  13        0.61        0.46      1.53 o 
   0  -2  13        6.38        7.88      1.67 o 
   1  -2  13        1.60        3.23      1.57 o 
   2  -2  13        0.00        0.19      1.30 o 
   3  -2  13        2.19       -0.44      1.79 o 
   4  -2  13        0.39       -0.18      1.06 o 
   5  -2  13        0.16       -0.67      1.21 o 
   6  -2  13        1.61        1.10      1.60 o 
  -4  -1  13        1.08        2.64      2.71 o 
  -3  -1  13       18.59       17.77      3.49 o 
  -2  -1  13        2.02        1.78      1.63 o 
  -1  -1  13       46.62       47.73      7.22 o 
   0  -1  13        0.03        0.98      1.30 o 
   1  -1  13        7.14        9.58      1.81 o 
   2  -1  13        7.56        0.67      1.10 o 
   3  -1  13        2.38        1.54      1.05 o 
   4  -1  13        1.32        1.44      1.05 o 
   5  -1  13        2.44        1.92      1.08 o 
   6  -1  13        1.83        2.59      1.19 o 
   7  -1  13        1.34        0.42      2.27 o 
  -5   0  13        4.17        3.81      1.66 o 
  -4   0  13       20.08       19.89      4.34 o 
  -3   0  13        1.44        3.60      2.82 o 
  -2   0  13       11.34       20.08      2.65 o 
  -1   0  13        4.28        3.87      1.38 o 
   0   0  13       54.42       59.42      2.74 o 
   1   0  13        1.57        3.17      1.14 o 
   2   0  13        8.02        6.98      1.29 o 
   3   0  13        7.21        6.45      1.18 o 
   4   0  13        6.55        5.77      1.18 o 
   5   0  13        0.11        1.09      1.17 o 
   6   0  13        0.03        1.44      1.19 o 
   7   0  13        0.19       -0.44      1.17 o 
   8   0  13        6.93        5.02      1.77 o 
  -5   1  13       12.08       16.36      5.74 o 
  -4   1  13       29.52       33.23      5.26 o 
  -3   1  13        4.45        3.55      2.60 o 
  -2   1  13        0.53       -0.10      2.15 o 
  -1   1  13        0.50       -0.01      1.12 o 
   0   1  13       38.70       38.99      2.55 o 
   1   1  13        0.37        0.15      0.85 o 
   2   1  13        1.53        1.84      0.91 o 
   3   1  13       30.07       29.69      1.42 o 
   4   1  13        0.83        1.36      0.83 o 
   5   1  13        4.16        2.44      0.95 o 
   6   1  13        0.57        2.75      1.00 o 
   7   1  13        2.89        1.20      1.15 o 
   8   1  13       10.99       13.11      1.85 o 
  -5   2  13        0.37       -0.61      1.20 o 
  -4   2  13        1.35        4.00      1.32 o 
  -3   2  13        0.44        5.18      2.92 o 
  -2   2  13       14.69       16.69      3.81 o 
  -1   2  13        3.21        2.99      2.36 o 
   0   2  13       25.39       29.29      1.76 o 
   1   2  13        0.23        0.25      0.75 o 
   2   2  13        9.71        9.42      1.17 o 
   3   2  13        7.83        4.65      1.14 o 
   4   2  13       11.91        8.32      1.01 o 
   5   2  13       12.36       12.78      1.33 o 
   6   2  13        4.57        1.52      1.01 o 
   7   2  13        6.19        7.67      1.36 o 
   8   2  13        5.20        5.36      1.31 o 
   9   2  13        0.05        1.85      1.21 o 
  -5   3  13        8.26        9.99      1.75 o 
  -4   3  13        0.14        1.33      1.12 o 
  -3   3  13       33.52       43.62      2.35 o 
  -2   3  13        0.00        3.55      2.33 o 
  -1   3  13        1.31        2.62      2.16 o 
   0   3  13       19.42       17.09      2.23 o 
   1   3  13       21.93       23.10      1.40 o 
   2   3  13       20.21       13.89      1.30 o 
   3   3  13        0.00       -0.60      0.97 o 
   4   3  13        0.15        0.10      0.72 o 
   5   3  13       14.77       14.16      1.36 o 
   6   3  13       10.99       11.65      1.35 o 
   7   3  13        9.34        9.89      1.37 o 
   8   3  13        0.02        0.07      1.03 o 
   9   3  13        4.30        3.45      1.42 o 
  -5   4  13        0.96        1.35      1.36 o 
  -4   4  13        1.26        0.96      1.26 o 
  -3   4  13        0.10       -1.19      1.50 o 
  -2   4  13        4.48        4.15      1.07 o 
  -1   4  13        3.34        5.63      2.67 o 
   0   4  13       33.68       30.26      2.88 o 
   1   4  13        0.06        1.29      0.81 o 
   2   4  13        1.94        0.95      1.23 o 
   3   4  13        0.03        0.30      1.00 o 
   4   4  13       21.91       20.67      1.30 o 
   5   4  13        4.35        4.05      1.02 o 
   6   4  13        4.99        4.67      1.04 o 
   7   4  13        0.02        0.49      0.93 o 
   8   4  13        0.01        0.62      0.97 o 
   9   4  13        9.15       11.39      1.58 o 
  10   4  13        1.70        1.66      1.42 o 
  -5   5  13        3.89        7.42      2.12 o 
  -4   5  13        0.20        2.64      1.33 o 
  -3   5  13        5.56        5.32      1.51 o 
  -2   5  13       28.15       41.49      6.00 o 
  -1   5  13        3.24        6.02      1.97 o 
   0   5  13        2.44        4.39      2.33 o 
   1   5  13       11.74       15.98      1.73 o 
   2   5  13       15.83       13.38      1.61 o 
   3   5  13        7.01       10.80      1.53 o 
   4   5  13        2.34        1.99      0.76 o 
   5   5  13       20.99       25.27      1.56 o 
   6   5  13       37.15       36.38      1.94 o 
   7   5  13       33.68       30.88      2.06 o 
   8   5  13       10.93       11.71      1.44 o 
   9   5  13       22.63       20.41      1.87 o 
  10   5  13        2.40        5.08      1.33 o 
  -4   6  13       18.49       18.65      2.27 o 
  -3   6  13        0.01       -1.08      1.08 o 
  -2   6  13       49.87       57.65      7.67 o 
  -1   6  13        7.81        9.71      3.44 o 
   0   6  13        2.41        3.23      1.08 o 
   1   6  13       32.42       29.18      4.93 o 
   2   6  13        3.58        4.85      0.87 o 
   3   6  13        0.01        0.92      0.69 o 
   4   6  13       30.82       30.46      1.60 o 
   5   6  13       11.04       13.57      1.29 o 
   6   6  13        3.78        3.43      1.00 o 
   7   6  13        1.09        0.28      0.93 o 
   8   6  13        4.78        4.36      1.16 o 
   9   6  13        0.37       -0.72      1.16 o 
  10   6  13        1.11        1.99      1.19 o 
  -4   7  13        4.80        3.73      1.60 o 
  -3   7  13        7.20        7.59      1.90 o 
  -2   7  13       44.66       42.98      7.63 o 
  -1   7  13        1.78        1.84      1.20 o 
   0   7  13        1.87        4.61      1.59 o 
   1   7  13        0.00        1.99      1.93 o 
   2   7  13       23.52       29.07      1.85 o 
   3   7  13       31.56       32.71      2.33 o 
   4   7  13        1.79        1.37      0.87 o 
   5   7  13        4.09        4.08      0.96 o 
   6   7  13       10.31       10.16      1.27 o 
   7   7  13       35.45       40.49      2.19 o 
   8   7  13       42.97       41.70      2.30 o 
   9   7  13        6.73        5.56      1.33 o 
  10   7  13       12.76       12.85      1.97 o 
  -3   8  13        0.59        1.39      1.35 o 
  -2   8  13        2.61        3.31      1.94 o 
  -1   8  13        6.85       11.59      3.45 o 
   0   8  13       13.87       17.02      2.82 o 
   1   8  13        5.97        6.96      1.34 o 
   2   8  13       22.28       18.48      1.74 o 
   3   8  13        0.86        2.99      1.13 o 
   4   8  13       10.81       13.90      1.80 o 
   5   8  13       11.05        8.94      1.31 o 
   6   8  13        8.66       13.89      1.78 o 
   7   8  13        4.84        6.57      1.19 o 
   8   8  13        8.51        8.24      1.35 o 
   9   8  13        0.00        1.32      1.08 o 
  10   8  13        0.62        1.36      1.18 o 
  -2   9  13        9.55       12.34      1.98 o 
  -1   9  13       12.63       12.11      3.15 o 
   0   9  13        5.67        3.43      1.42 o 
   1   9  13       11.23       13.93      1.84 o 
   2   9  13        9.27       11.00      2.04 o 
   3   9  13       14.94       18.36      2.87 o 
   4   9  13       12.41       15.68      2.80 o 
   5   9  13        2.88        2.12      1.26 o 
   6   9  13        9.99        7.59      1.62 o 
   7   9  13        0.77        2.54      1.05 o 
   8   9  13        1.64        0.10      1.08 o 
   9   9  13       22.01       20.57      2.13 o 
  10   9  13        2.89        2.03      2.17 o 
  -2  10  13       23.43       29.25      2.87 o 
  -1  10  13        3.15        1.91      1.47 o 
   0  10  13        0.03        3.55      1.46 o 
   1  10  13        0.22        0.60      1.36 o 
   2  10  13        5.64        2.00      1.67 o 
   3  10  13        0.98        0.14      1.84 o 
   4  10  13        3.41        0.50      1.85 o 
   5  10  13        1.42        1.16      1.24 o 
   6  10  13        8.92       10.95      1.81 o 
   7  10  13        0.17        1.96      1.17 o 
   8  10  13        0.23        1.22      1.10 o 
   9  10  13       11.93       12.44      1.65 o 
  10  10  13        0.00        1.09      1.31 o 
   0  11  13        9.93       13.96      2.21 o 
   1  11  13        0.61       -0.93      2.19 o 
   2  11  13        0.08        1.27      1.76 o 
   3  11  13        6.09        5.61      1.57 o 
   4  11  13        3.52        5.92      1.53 o 
   5  11  13        2.76        4.32      1.51 o 
   6  11  13        0.10        0.45      1.42 o 
   7  11  13        4.82        5.02      1.73 o 
   8  11  13        0.08        0.75      1.20 o 
   9  11  13        0.31        0.56      1.29 o 
   1  12  13        0.05        4.28      3.49 o 
   2  12  13        1.49        1.63      1.93 o 
   3  12  13        3.47        1.40      2.00 o 
   4  12  13        0.04       -1.26      1.26 o 
   5  12  13        0.08       -0.21      1.39 o 
   6  12  13        5.43        6.38      1.72 o 
   7  12  13        8.68        7.72      1.91 o 
   8  12  13        4.39        4.17      1.82 o 
   4  13  13       18.57       22.31      3.08 o 
   5  13  13        0.70       -0.41      1.48 o 
   6  13  13       11.70       11.52      2.17 o 
  -1  -2  14        0.00        1.14      1.67 o 
   0  -2  14        0.14       -0.99      1.36 o 
   1  -2  14        2.10        0.40      1.34 o 
   2  -2  14        2.99        4.21      1.78 o 
   3  -2  14        2.47        3.65      1.63 o 
  -3  -1  14        0.61        0.51      2.37 o 
  -2  -1  14        4.35        5.06      2.68 o 
  -1  -1  14        7.14        7.03      3.92 o 
   0  -1  14        0.87        0.24      1.67 o 
   1  -1  14        3.54        4.21      1.60 o 
   2  -1  14        4.09        4.80      1.62 o 
   3  -1  14        0.29        0.05      1.19 o 
   4  -1  14        2.63        2.46      1.15 o 
   5  -1  14        0.10       -1.03      1.03 o 
  -3   0  14        0.04        4.83      3.01 o 
  -2   0  14        0.34        4.98      3.12 o 
  -1   0  14        0.20        0.36      1.79 o 
   0   0  14        0.39       -0.11      1.57 o 
   1   0  14        1.49       -0.36      1.15 o 
   2   0  14        3.26        2.55      1.26 o 
   3   0  14       17.11       22.74      1.84 o 
   4   0  14        0.18        0.84      1.08 o 
   5   0  14        1.15        0.95      1.05 o 
   6   0  14        0.00        3.28      1.18 o 
  -3   1  14        7.84        9.97      3.44 o 
  -2   1  14        0.40        0.53      2.32 o 
  -1   1  14        0.40        0.67      1.49 o 
   0   1  14        0.33        1.07      1.60 o 
   1   1  14       19.28       19.02      1.82 o 
   2   1  14        0.25        0.36      0.69 o 
   3   1  14        0.65        1.01      0.83 o 
   4   1  14        0.59        2.68      0.89 o 
   5   1  14        2.53        2.47      1.03 o 
   6   1  14        0.37        1.38      1.24 o 
   7   1  14        8.99       12.07      2.23 o 
  -4   2  14        0.00        0.45      2.40 o 
  -3   2  14        1.65        0.75      2.63 o 
  -2   2  14        8.39        9.74      3.20 o 
  -1   2  14        1.07        3.37      2.35 o 
   0   2  14        0.08        0.38      1.45 o 
   1   2  14        1.05        0.13      1.03 o 
   2   2  14       17.81       18.81      1.56 o 
   3   2  14        4.30        6.14      0.86 o 
   4   2  14       10.49       13.09      1.23 o 
   5   2  14        5.06        3.86      1.02 o 
   6   2  14       10.02       11.27      1.40 o 
   7   2  14        0.00        1.20      0.97 o 
   8   2  14        0.10       -0.22      1.38 o 
  -4   3  14        0.58        0.72      1.15 o 
  -3   3  14        0.01        0.33      1.05 o 
  -2   3  14        0.28        2.89      2.54 o 
  -1   3  14        5.93        6.15      2.64 o 
   0   3  14        0.00        1.60      1.98 o 
   1   3  14       41.29       39.02      1.98 o 
   2   3  14       67.63       73.24      2.89 o 
   3   3  14        1.10        0.76      0.91 o 
   4   3  14       29.38       36.81      1.89 o 
   5   3  14        2.87        0.77      1.50 o 
   6   3  14        3.98        4.42      1.14 o 
   7   3  14        0.40        0.40      1.04 o 
   8   3  14        7.66        7.37      1.41 o 
  -4   4  14        2.62        2.68      1.40 o 
  -3   4  14       27.26       30.41      2.96 o 
  -2   4  14       15.03       14.41      5.20 o 
  -1   4  14        0.04        0.06      2.09 o 
   0   4  14        2.52        6.30      2.46 o 
   1   4  14        1.96        2.51      2.01 o 
   2   4  14       92.80       96.06      2.69 o 
   3   4  14       10.50       11.81      1.67 o 
   4   4  14       15.40       15.16      1.56 o 
   5   4  14        1.03       -0.94      1.13 o 
   6   4  14        1.23        1.40      0.99 o 
   7   4  14       21.73       21.50      1.79 o 
   8   4  14        2.91        2.88      2.14 o 
   9   4  14        2.91        3.02      1.39 o 
  -3   5  14        0.01       -1.08      1.08 o 
  -2   5  14        7.51        5.71      1.28 o 
  -1   5  14        1.55        1.45      1.31 o 
   0   5  14        0.01        3.14      2.10 o 
   1   5  14       13.56       13.70      3.15 o 
   2   5  14       21.47       25.84      2.19 o 
   3   5  14        7.48        8.85      1.55 o 
   4   5  14        8.28        8.34      1.16 o 
   5   5  14        0.28        1.82      0.86 o 
   6   5  14        1.58        2.42      1.11 o 
   7   5  14        2.50        1.28      1.03 o 
   8   5  14        0.04       -0.41      1.02 o 
   9   5  14        4.88        3.93      1.27 o 
  -3   6  14        5.27        7.48      1.64 o 
  -2   6  14       19.60       23.88      3.07 o 
  -1   6  14        8.07       10.34      1.45 o 
   0   6  14        4.44        4.68      1.02 o 
   1   6  14        4.93        4.24      0.96 o 
   2   6  14        0.41        0.30      0.82 o 
   3   6  14       35.59       38.11      1.79 o 
   4   6  14        3.02        1.50      1.25 o 
   5   6  14        8.50       11.72      1.26 o 
   6   6  14       13.72        9.84      1.28 o 
   7   6  14       10.17       10.27      1.36 o 
   8   6  14       75.26       72.91      3.99 o 
   9   6  14        4.29        2.68      1.22 o 
  -3   7  14        0.13        2.25      2.52 o 
  -2   7  14        0.00        1.04      1.28 o 
  -1   7  14        0.80       -1.12      1.12 o 
   0   7  14        6.06        5.86      2.53 o 
   1   7  14        5.25        5.76      1.30 o 
   2   7  14        6.43        7.00      1.18 o 
   3   7  14        0.02       -0.90      0.90 o 
   4   7  14        8.47        9.28      2.21 o 
   5   7  14       43.85       40.31      2.01 o 
   6   7  14        1.70        2.80      1.04 o 
   7   7  14        1.20        0.48      1.01 o 
   8   7  14        0.12        0.79      1.02 o 
   9   7  14        1.40        2.34      1.18 o 
  -2   8  14        0.40        0.36      3.23 o 
  -1   8  14       12.62       16.13      3.53 o 
   0   8  14        0.31       -0.06      1.08 o 
   1   8  14       17.95       19.77      2.21 o 
   2   8  14       27.00       26.61      2.47 o 
   3   8  14        3.72        3.01      1.19 o 
   4   8  14        0.32        0.79      1.08 o 
   5   8  14       10.33        8.69      1.47 o 
   6   8  14        0.76        3.02      1.07 o 
   7   8  14        0.62        0.35      1.01 o 
   8   8  14        4.18        3.55      1.23 o 
   9   8  14       19.30       16.91      1.74 o 
  -1   9  14        8.79       10.42      1.86 o 
   0   9  14        4.87        5.17      3.73 o 
   1   9  14       11.76       13.97      2.12 o 
   2   9  14        1.52        1.34      1.48 o 
   3   9  14        3.14        2.95      1.28 o 
   4   9  14        0.95        0.65      1.67 o 
   5   9  14        0.42        1.99      1.31 o 
   6   9  14       12.55       14.85      1.70 o 
   7   9  14        0.93        2.06      1.07 o 
   8   9  14        0.29        0.85      1.09 o 
   9   9  14        1.20        0.80      1.26 o 
   0  10  14        6.91       11.41      1.97 o 
   1  10  14        0.08       -0.85      1.66 o 
   2  10  14        3.18        3.85      1.80 o 
   3  10  14        7.35        9.51      1.75 o 
   4  10  14        0.73        0.54      1.26 o 
   5  10  14        2.05        1.19      1.36 o 
   6  10  14        5.88        7.43      1.67 o 
   7  10  14        0.30        1.97      1.27 o 
   8  10  14        0.51        1.87      1.56 o 
   9  10  14        1.37       -0.01      1.25 o 
   1  11  14        0.64       -1.66      1.66 o 
   2  11  14       14.54       15.91      2.71 o 
   3  11  14        0.08       -1.41      1.41 o 
   4  11  14        2.53        3.55      1.50 o 
   5  11  14        0.33       -1.16      1.16 o 
   6  11  14        0.01       -0.66      1.26 o 
   7  11  14        2.61        0.90      1.42 o 
   8  11  14        0.63        1.05      1.50 o 
   3  12  14        8.94       10.56      2.62 o 
   4  12  14        0.25       -0.76      1.36 o 
   5  12  14        3.55        0.18      1.53 o 
   6  12  14        1.23        2.56      1.57 o 
  -1   0  15        0.03        1.03      1.72 o 
   0   0  15        1.94        3.14      1.52 o 
   1   0  15        2.96        2.61      1.75 o 
   2   0  15        2.53        1.27      2.48 o 
   3   0  15        2.31        3.75      1.43 o 
   4   0  15        0.07       -0.35      1.72 o 
  -2   1  15        0.42        2.15      2.64 o 
  -1   1  15        0.01        2.04      2.53 o 
   0   1  15        0.11        2.24      2.09 o 
   1   1  15        2.01        2.01      1.24 o 
   2   1  15        4.86        4.62      1.44 o 
   3   1  15        9.94        9.96      1.63 o 
   4   1  15        0.49        2.74      1.20 o 
   5   1  15        3.63        3.07      1.21 o 
  -2   2  15       10.98        9.22      3.27 o 
  -1   2  15        6.63        6.97      3.06 o 
   1   2  15        1.31        0.62      1.29 o 
   2   2  15        8.59        9.64      2.04 o 
   3   2  15       14.58       13.94      1.14 o 
   4   2  15        0.29        1.47      0.86 o 
   5   2  15        3.56        2.81      1.03 o 
   6   2  15        0.02       -0.93      0.93 o 
  -2   3  15        3.19        7.62      3.16 o 
  -1   3  15        8.26       13.55      3.50 o 
   2   3  15        2.83        4.53      1.09 o 
   3   3  15       25.76       26.20      1.87 o 
   4   3  15        4.84        9.51      1.08 o 
   5   3  15        4.42        5.16      1.09 o 
   6   3  15        0.02       -0.13      0.94 o 
   7   3  15        1.43        1.65      1.17 o 
  -2   4  15        1.88        1.13      1.05 o 
  -1   4  15       13.74       19.51      3.90 o 
   2   4  15        7.89        6.58      1.51 o 
   3   4  15        0.07        0.10      0.90 o 
   4   4  15        3.08        1.13      0.85 o 
   5   4  15        8.34        8.44      1.26 o 
   6   4  15        0.33        0.12      1.03 o 
   7   4  15        0.06        2.39      1.13 o 
   8   4  15        5.50        5.55      2.05 o 
  -2   5  15        2.43        3.10      1.20 o 
  -1   5  15        1.87        2.52      0.95 o 
   2   5  15        0.03        0.13      1.74 o 
   3   5  15        0.17        1.47      1.20 o 
   4   5  15        9.41        9.68      1.13 o 
   5   5  15       10.75       14.07      1.41 o 
   6   5  15        0.10       -0.49      0.97 o 
   7   5  15       12.40       13.18      1.58 o 
   8   5  15       10.09        8.38      1.66 o 
  -2   6  15        8.13        9.59      1.62 o 
  -1   6  15        6.09        6.46      1.51 o 
   0   6  15        7.34        7.61      1.32 o 
   1   6  15        1.18        2.13      2.12 o 
   2   6  15        0.23        0.22      1.94 o 
   3   6  15        1.07        1.37      0.87 o 
   4   6  15        0.79        1.48      0.94 o 
   5   6  15       15.22       19.97      1.56 o 
   6   6  15       20.27       23.02      1.75 o 
   7   6  15        2.37        0.23      0.99 o 
   8   6  15        4.08        2.96      1.71 o 
  -1   7  15        0.43        1.08      1.12 o 
   0   7  15        0.12       -0.47      1.02 o 
   1   7  15        8.90        9.27      1.53 o 
   2   7  15        3.20        4.05      1.27 o 
   3   7  15        0.00       -0.70      0.87 o 
   4   7  15        1.82        1.87      1.05 o 
   5   7  15       11.79       14.58      1.58 o 
   6   7  15        1.40        2.28      1.08 o 
   7   7  15        0.72        0.27      1.02 o 
   8   7  15        2.89        4.01      1.23 o 
  -1   8  15        5.08        2.03      3.06 o 
   0   8  15        0.02        0.32      1.34 o 
   1   8  15       17.58       23.32      2.38 o 
   2   8  15        1.32       -0.08      1.28 o 
   3   8  15        0.02        0.49      1.09 o 
   4   8  15        0.52        2.31      1.06 o 
   5   8  15        0.12        0.24      1.06 o 
   6   8  15        9.26        9.12      1.54 o 
   7   8  15        3.36        2.12      1.07 o 
   8   8  15        2.68        2.83      1.35 o 
   0   9  15        0.06        0.49      1.60 o 
   1   9  15        0.54       -0.55      1.47 o 
   2   9  15        0.00        0.40      1.53 o 
   3   9  15        0.63        0.17      1.53 o 
   4   9  15        0.53        0.80      2.63 o 
   5   9  15       12.26       15.17      1.72 o 
   6   9  15        9.00       15.46      1.80 o 
   7   9  15        2.54        3.87      1.38 o 
   8   9  15        1.65       -1.20      1.20 o 
   1  10  15        0.26       -0.68      1.68 o 
   2  10  15       14.50       16.52      2.61 o 
   3  10  15        3.79       -0.01      1.69 o 
   4  10  15        0.25       -0.44      2.07 o 
   5  10  15        0.09       -1.19      1.19 o 
   6  10  15        0.02       -0.29      1.17 o 
   7  10  15        0.18       -0.32      1.43 o 
   4  11  15        3.07        3.70      1.53 o 
   5  11  15        0.93       -0.11      1.87 o 
   2   2  16        4.89        5.74      1.88 o 
   3   2  16        0.53        2.04      0.95 o 
   2   3  16        6.27        7.47      2.90 o 
   3   3  16       10.03        8.47      1.51 o 
   4   3  16        0.25        0.94      0.84 o 
   5   3  16        0.07        0.88      0.99 o 
   3   4  16        3.04        2.94      1.41 o 
   4   4  16       15.22       16.15      1.23 o 
   5   4  16        5.12        5.85      1.12 o 
   6   4  16        0.02        1.21      1.27 o 
   3   5  16        8.91       10.61      3.34 o 
   4   5  16        0.13        0.41      0.84 o 
   5   5  16        8.03        4.92      1.18 o 
   6   5  16        1.43        0.12      1.05 o 
   0   6  16        6.89        6.65      1.37 o 
   2   6  16        0.03        0.27      1.96 o 
   3   6  16        0.08        0.18      0.85 o 
   4   6  16        9.51       12.86      1.43 o 
   5   6  16        3.32        8.50      1.26 o 
   6   6  16        1.07        0.69      1.04 o 
   1   7  16        0.97        1.90      1.29 o 
   2   7  16        2.62        2.70      1.13 o 
   3   7  16        1.65        3.28      1.59 o 
   4   7  16        8.94       10.13      1.72 o 
   5   7  16        3.10        3.08      1.22 o 
   6   7  16        5.11        8.04      2.04 o 
   2   8  16        2.03        3.41      1.40 o 
   3   8  16        0.04        2.08      2.07 o 
   4   8  16        9.63        7.62      1.36 o 
   5   8  16        7.45        8.28      2.84 o 
   6   8  16        4.58        3.46      2.25 o 
   3   9  16        0.52        1.76      1.62 o 
   4   9  16        0.06       -0.65      1.05 o 
   5   9  16        2.12       -0.03      1.30 o 
                                                 
